# Supplementary material for: Phenotypic and Transcriptomic Analyses of Autotetraploid and Diploid Mulberry (Morus alba L.)
Source: Int J Mol Sci. 2015 Sep 22;16(9):22938–56. doi: 10.3390/ijms160922938 (PMC4613344; doi:10.3390/ijms160922938)
Supplement: Supplementary file 1 [file ijms-16-22938-s001.zip]

Archive with 3 entries (2 files):
- ijms-95456-Supplementary Information/
- ijms-95456-Supplementary Information/Figures S1,S2 and Table S3.pdf
- ijms-95456-Supplementary Information/Tables S1 and S2.xlsx
