# Supplementary material for: Phenotypic and Transcriptomic Analyses of Autotetraploid and Diploid Mulberry (Morus alba L.)
Source: Int J Mol Sci. 2015 Sep 22;16(9):22938–56. doi: 10.3390/ijms160922938 (PMC4613344; doi:10.3390/ijms160922938)
Supplement: Supplementary file 1 [file ijms-16-22938-s001.zip › ijms-95456-Supplementary Information/Tables S1 and S2.xlsx]

## Sheet: Table S1
Table S1. Genes up-regulated in autotetraploids compared with diploids. The fold change of regulated genes is represented in log2 with a cutoff value of log2(RPKM autotetraploid/RPKM ploidy) ≥1.
Gene ID	log2 (RPKM autotetraploid/RPKM diploid)	Qvalue	BLAST nr
Morus016810	11.0004	0.953748	gi|356576329|ref|XP_003556285.1|/3.09236e-151/PREDICTED: lysine histidine transporter 1-like [Glycine max]
Morus015794	12.5265	0.985486	-
Morus019750	11.1949	0.95977	gi|224076966|ref|XP_002305071.1|/6.06979e-56/predicted protein [Populus trichocarpa]
Morus025625	10.9733	0.952934	-
Morus007877	9.45254	0.859676	gi|297739777|emb|CBI29959.3|/7.59884e-62/unnamed protein product [Vitis vinifera]
Morus010918	9.29764	0.845079	-
Morus024163	9.15893	0.830953	gi|224134336|ref|XP_002321794.1|/8.91589e-15/predicted protein [Populus trichocarpa]
Morus008173	9.06692	0.820946	gi|225440773|ref|XP_002275768.1|/6.79814e-83/PREDICTED: momilactone A synthase-like [Vitis vinifera]
Morus021669	8.96136	0.809424	-
Morus027556	8.4692	0.988575	gi|462397232|gb|EMJ03031.1|/6.37552e-114/hypothetical protein PRUPE_ppa009160mg [Prunus persica]
Morus005045	8.40021	0.996836	gi|462412681|gb|EMJ17730.1|/4.09094e-132/hypothetical protein PRUPE_ppa026665mg [Prunus persica]
Morus011621	7.85218	0.951979	gi|470119937|ref|XP_004296066.1|/4.10249e-44/PREDICTED: receptor-like protein 12-like [Fragaria vesca subsp. vesca]
Morus007429	7.68415	0.98668	gi|351724071|ref|NP_001236277.1|/6.63866e-71/uncharacterized protein LOC100500317 [Glycine max]
Morus026994	7.0969	0.970128	gi|225447990|ref|XP_002270155.1|/9.44815e-123/PREDICTED: glutelin type-A 2 [Vitis vinifera]
Morus027417	6.6904	0.871795	gi|33772250|gb|AAQ54560.1|/2.12856e-44/cyclin D3 [Malus x domestica]
Morus023577	6.62187	0.961367	gi|224130286|ref|XP_002328572.1|/1.12829e-49/glutaredoxin [Populus trichocarpa]
Morus024237	6.51887	0.971598	gi|470125675|ref|XP_004298826.1|/0/PREDICTED: uncharacterized protein LOC101314371 [Fragaria vesca subsp. vesca]
Morus023346	6.41964	0.973389	gi|462404505|gb|EMJ09969.1|/5.74736e-46/hypothetical protein PRUPE_ppa023516mg [Prunus persica]
Morus025627	6.00102	0.977583	-
Morus021980	5.95154	0.823699	gi|224139318|ref|XP_002323053.1|/1.14817e-164/predicted protein [Populus trichocarpa]
Morus010447	5.93254	0.861638	gi|462413380|gb|EMJ18429.1|/1.99337e-169/hypothetical protein PRUPE_ppa005452mg [Prunus persica]
Morus004189	5.80322	0.943017	gi|462421000|gb|EMJ25263.1|/0/hypothetical protein PRUPE_ppa015312mg [Prunus persica]
Morus021180	5.63283	0.953136	gi|224121846|ref|XP_002318687.1|/2.52582e-09/cytochrome P450 [Populus trichocarpa]
Morus004188	5.57939	0.922637	gi|462421000|gb|EMJ25263.1|/1.18479e-22/hypothetical protein PRUPE_ppa015312mg [Prunus persica]
Morus022009	5.56226	0.912749	gi|470116133|ref|XP_004294240.1|/1.13915e-147/PREDICTED: vacuolar cation/proton exchanger 1-like [Fragaria vesca subsp. vesca]
Morus023580	5.37762	0.953083	gi|356521895|ref|XP_003529586.1|/2.60114e-46/PREDICTED: monothiol glutaredoxin-S2-like [Glycine max]
Morus003679	5.11686	0.919905	gi|460372183|ref|XP_004231911.1|/4.11328e-53/PREDICTED: LOB domain-containing protein 37-like [Solanum lycopersicum]
Morus002268	5.05544	0.949934	gi|470117710|ref|XP_004294993.1|/1.07965e-146/PREDICTED: probable polyamine transporter At3g13620-like [Fragaria vesca subsp. vesca]
Morus009648	4.98677	0.848728	gi|462399629|gb|EMJ05297.1|/1.34801e-149/hypothetical protein PRUPE_ppa003284mg [Prunus persica]
Morus005516	4.96112	0.805849	gi|224136175|ref|XP_002322258.1|/1.36632e-95/predicted protein [Populus trichocarpa]
Morus000091	4.95535	0.849385	gi|470146900|ref|XP_004309057.1|/5.9585e-39/PREDICTED: 21 kDa protein-like [Fragaria vesca subsp. vesca]
Morus026823	4.95509	0.923211	gi|470102940|ref|XP_004287906.1|/1.57415e-155/PREDICTED: uncharacterized protein LOC101304510 [Fragaria vesca subsp. vesca]
Morus019266	4.92741	0.848781	gi|470123582|ref|XP_004297802.1|/0/PREDICTED: probable potassium transporter 17-like [Fragaria vesca subsp. vesca]
Morus004399	4.86803	0.8579	-
Morus019098	4.85699	0.883526	gi|462424305|gb|EMJ28568.1|/1.33728e-85/hypothetical protein PRUPE_ppa026872mg [Prunus persica]
Morus026128	4.82366	0.861989	gi|470122048|ref|XP_004297063.1|/0/PREDICTED: aspartic proteinase A2-like [Fragaria vesca subsp. vesca]
Morus021179	4.78092	0.936256	gi|470115998|ref|XP_004294175.1|/2.72111e-101/PREDICTED: cytochrome P450 71A1-like [Fragaria vesca subsp. vesca]
Morus020197	4.73504	0.879175	gi|19110909|gb|AAL85343.1|AF479622_1/6.02083e-20/trypsin-like protease inhibitor [Ficus carica]
Morus022411	4.68413	0.924249	gi|470125757|ref|XP_004298866.1|/7.63166e-146/PREDICTED: NADP-dependent alkenal double bond reductase P1-like [Fragaria vesca subsp. vesca]
Morus021181	4.68275	0.933278	gi|470126350|ref|XP_004299151.1|/7.20779e-69/PREDICTED: cytochrome P450 71A1-like [Fragaria vesca subsp. vesca]
Morus013990	4.53664	0.909973	gi|462402208|gb|EMJ07765.1|/1.20982e-157/hypothetical protein PRUPE_ppa020043mg [Prunus persica]
Morus017493	4.46603	0.809812	gi|225451535|ref|XP_002273468.1|/3.91488e-18/PREDICTED: glycerophosphodiester phosphodiesterase GDE1 [Vitis vinifera]
Morus016705	4.26745	0.892697	gi|400131552|emb|CCH50953.1|/3.38285e-109/T1.1 [Malus x robusta]
Morus013260	4.23261	0.860497	gi|356520615|ref|XP_003528957.1|/1.41698e-36/PREDICTED: probable non-specific lipid-transfer protein AKCS9-like [Glycine max]
Morus012095	4.16837	0.90163	gi|224077130|ref|XP_002305145.1|/8.72486e-58/predicted protein [Populus trichocarpa]
Morus000073	4.12291	0.923808	gi|297607032|ref|NP_001059372.2|/1.09419e-12/Os07g0279200 [Oryza sativa Japonica Group]
Morus003123	3.91289	0.818692	gi|462413114|gb|EMJ18163.1|/5.13165e-85/hypothetical protein PRUPE_ppa015446mg [Prunus persica]
Morus004988	3.71448	0.830662	gi|77552846|gb|ABA95642.1|/2.78471e-08/hAT family dimerisation domain containing protein [Oryza sativa Japonica Group]
Morus001025	3.56119	0.912413	gi|225470185|ref|XP_002268245.1|/0/PREDICTED: O-glucosyltransferase rumi homolog [Vitis vinifera]
Morus010360	3.46174	0.864616	gi|302143435|emb|CBI21996.3|/2.52001e-78/unnamed protein product [Vitis vinifera]
Morus002410	3.43541	0.801125	gi|462415481|gb|EMJ20218.1|/5.14258e-133/hypothetical protein PRUPE_ppa004358mg [Prunus persica]
Morus007824	3.37633	0.92004	gi|147795447|emb|CAN65859.1|/3.47403e-06/hypothetical protein VITISV_014848 [Vitis vinifera]
Morus008276	3.35833	0.808371	gi|296082439|emb|CBI21444.3|/6.01709e-129/unnamed protein product [Vitis vinifera]
Morus026715	3.29647	0.916764	gi|462399424|gb|EMJ05092.1|/8.39816e-84/hypothetical protein PRUPE_ppa012053mg [Prunus persica]
Morus021421	3.19943	0.867467	gi|462419452|gb|EMJ23715.1|/1.95331e-111/hypothetical protein PRUPE_ppa009846mg [Prunus persica]
Morus000937	3.19927	0.869884	gi|470124331|ref|XP_004298169.1|/2.96068e-105/PREDICTED: basic 7S globulin-like [Fragaria vesca subsp. vesca]
Morus008894	3.16627	0.852042	gi|224140117|ref|XP_002323433.1|/1.39964e-15/predicted protein [Populus trichocarpa]
Morus011619	3.05638	0.810998	gi|359490156|ref|XP_003634044.1|/0/PREDICTED: receptor-like protein 12-like [Vitis vinifera]
Morus028347	3.01442	0.820707	gi|462398557|gb|EMJ04225.1|/0/hypothetical protein PRUPE_ppa018734mg [Prunus persica]
Morus029834	3.00314	0.818744	gi|54311115|gb|AAV33670.1|/2.53678e-60/18 kD winter accumulating protein A [Morus bombycis]
Morus014208	2.97394	0.866929	gi|470144799|ref|XP_004308035.1|/2.80999e-19/PREDICTED: probable membrane-associated kinase regulator 5-like [Fragaria vesca subsp. vesca]
Morus022254	2.9609	0.848057	gi|225445901|ref|XP_002263003.1|/5.7028e-30/PREDICTED: uncharacterized protein LOC100242716 [Vitis vinifera]
Morus012026	2.94068	0.857892	gi|462404350|gb|EMJ09907.1|/0/hypothetical protein PRUPE_ppa003438mg [Prunus persica]
Morus017265	2.90055	0.891772	gi|346577496|gb|AEO36980.1|/1.07277e-46/chalcone isomerase [Dimocarpus longan]
Morus020810	2.89333	0.800118	gi|255553833|ref|XP_002517957.1|/3.2735e-120/o-methyltransferase, putative [Ricinus communis]
Morus007099	2.87178	0.851116	gi|407317193|gb|AFU07634.1|/3.52043e-146/mitochodrial branched-chain aminotransferase 1 [Humulus lupulus]
Morus002287	2.83406	0.892003	gi|225461271|ref|XP_002284268.1|/2.29548e-42/PREDICTED: calcium-binding protein PBP1 [Vitis vinifera]
Morus009100	2.80294	0.859094	gi|470121196|ref|XP_004296665.1|/0/PREDICTED: protein tesmin/TSO1-like CXC 2-like [Fragaria vesca subsp. vesca]
Morus017492	2.78741	0.836415	gi|255547608|ref|XP_002514861.1|/1.17185e-113/glycerophosphodiester phosphodiesterase, putative [Ricinus communis]
Morus010975	2.76027	0.895391	gi|462418758|gb|EMJ23021.1|/0/hypothetical protein PRUPE_ppa002962mg [Prunus persica]
Morus024171	2.70687	0.811267	gi|462409892|gb|EMJ15226.1|/1.95942e-13/hypothetical protein PRUPE_ppa016677mg [Prunus persica]
Morus015792	2.68976	0.812386	-
Morus004299	2.68842	0.889675	gi|462405074|gb|EMJ10538.1|/3.91446e-152/hypothetical protein PRUPE_ppa008418mg [Prunus persica]
Morus014256	2.66843	0.802879	gi|462411742|gb|EMJ16791.1|/1.87401e-121/hypothetical protein PRUPE_ppa007675mg [Prunus persica]
Morus016565	2.66839	0.852124	gi|313600351|gb|ADR71671.1|/9.7596e-123/beta-1,3-glucanase [Malus hupehensis]
Morus023244	2.63612	0.902257	gi|356496422|ref|XP_003517067.1|/9.59323e-25/PREDICTED: uncharacterized protein LOC100803743 [Glycine max]
Morus016032	2.63129	0.806842	gi|462420974|gb|EMJ25237.1|/1.01022e-50/hypothetical protein PRUPE_ppa015189mg [Prunus persica]
Morus025215	2.59093	0.800737	gi|255585824|ref|XP_002533590.1|/1.1943e-63/heat-shock protein, putative [Ricinus communis]
Morus011443	2.57297	0.817498	-
Morus011237	2.57124	0.901361	gi|356509072|ref|XP_003523276.1|/1.03043e-121/PREDICTED: expansin-A8-like [Glycine max]
Morus002351	2.56699	0.883914	gi|462395672|gb|EMJ01471.1|/4.18121e-51/hypothetical protein PRUPE_ppa014909mg [Prunus persica]
Morus002150	2.55981	0.800081	gi|255562874|ref|XP_002522442.1|/1.11067e-105/ribonuclease t2, putative [Ricinus communis]
Morus020545	2.54037	0.888944	gi|462411119|gb|EMJ16168.1|/0/hypothetical protein PRUPE_ppa001744mg [Prunus persica]
Morus010009	2.51736	0.8906	gi|225425955|ref|XP_002274353.1|/9.72239e-25/PREDICTED: defensin-like protein [Vitis vinifera]
Morus002575	2.49349	0.899742	gi|462414819|gb|EMJ19556.1|/5.76472e-52/hypothetical protein PRUPE_ppa011103mg [Prunus persica]
Morus003208	2.47568	0.83546	gi|470143097|ref|XP_004307221.1|/2.4945e-153/PREDICTED: uncharacterized protein LOC101292742 [Fragaria vesca subsp. vesca]
Morus006059	2.46953	0.893414	gi|462396363|gb|EMJ02162.1|/0/hypothetical protein PRUPE_ppa003998mg [Prunus persica]
Morus016614	2.46384	0.837647	gi|462400614|gb|EMJ06171.1|/0/hypothetical protein PRUPE_ppa002425mg [Prunus persica]
Morus009838	2.46315	0.827475	gi|462411776|gb|EMJ16825.1|/5.04911e-126/hypothetical protein PRUPE_ppa007991mg [Prunus persica]
Morus019347	2.44668	0.847012	gi|255563997|ref|XP_002522998.1|/6.9037e-86/Protein MOS2, putative [Ricinus communis]
Morus027077	2.44448	0.89619	gi|460380176|ref|XP_004235834.1|/1.71339e-26/PREDICTED: probable non-specific lipid-transfer protein AKCS9-like [Solanum lycopersicum]
Morus027479	2.44237	0.869877	gi|255555361|ref|XP_002518717.1|/1.46724e-180/UDP-glucosyltransferase, putative [Ricinus communis]
Morus009455	2.44233	0.846243	gi|255581508|ref|XP_002531560.1|/2.29925e-164/Aspartic proteinase nepenthesin-2 precursor, putative [Ricinus communis]
Morus015620	2.41899	0.850221	gi|224116488|ref|XP_002317313.1|/2.18712e-21/predicted protein [Populus trichocarpa]
Morus018103	2.40397	0.888354	gi|224096538|ref|XP_002310649.1|/1.04796e-39/predicted protein [Populus trichocarpa]
Morus018104	2.39901	0.861243	gi|224096538|ref|XP_002310649.1|/7.66899e-146/predicted protein [Populus trichocarpa]
Morus025042	2.3943	0.827222	gi|325112793|gb|ADY80558.1|/1.76635e-106/adenylate isopentenyltransferase [Malus x domestica]
Morus000690	2.32166	0.884974	gi|255572411|ref|XP_002527143.1|/8.27017e-138/conserved hypothetical protein [Ricinus communis]
Morus014524	2.31664	0.859542	gi|462408103|gb|EMJ13437.1|/9.47577e-34/hypothetical protein PRUPE_ppa013416mg [Prunus persica]
Morus026561	2.30076	0.818714	gi|147860139|emb|CAN82925.1|/6.32583e-26/hypothetical protein VITISV_039591 [Vitis vinifera]
Morus008915	2.27949	0.882765	gi|224090639|ref|XP_002309043.1|/1.6311e-115/predicted protein [Populus trichocarpa]
Morus018075	2.26616	0.846437	gi|470134816|ref|XP_004303232.1|/1.24141e-58/PREDICTED: chaperone protein dnaJ 8, chloroplastic-like [Fragaria vesca subsp. vesca]
Morus026685	2.24289	0.88472	gi|462399491|gb|EMJ05159.1|/0/hypothetical protein PRUPE_ppa000006mg [Prunus persica]
Morus018850	2.19754	0.814274	gi|255578595|ref|XP_002530159.1|/2.05159e-33/conserved hypothetical protein [Ricinus communis]
Morus003726	2.18646	0.887862	gi|389620134|gb|AFK93500.1|/2.7896e-81/pathogenesis related protein 1 isoform 1 [Ficus pumila var. awkeotsang]
Morus011460	2.17788	0.819722	gi|462417617|gb|EMJ22354.1|/0/hypothetical protein PRUPE_ppa020012mg, partial [Prunus persica]
Morus017737	2.15435	0.853952	gi|224071395|ref|XP_002303439.1|/4.52498e-12/predicted protein [Populus trichocarpa]
Morus021270	2.15238	0.876668	gi|470138912|ref|XP_004305197.1|/5.98134e-45/PREDICTED: UPF0161 protein At3g09310-like [Fragaria vesca subsp. vesca]
Morus007765	2.14882	0.897585	gi|308229784|gb|ADO24300.1|/8.04351e-148/xyloglucan endotransglucosylase/hydrolase [Gossypium hirsutum]
Morus006303	2.11237	0.851437	gi|470114163|ref|XP_004293286.1|/0/PREDICTED: calcium-dependent protein kinase 21-like [Fragaria vesca subsp. vesca]
Morus005429	2.08725	0.889167	gi|460404200|ref|XP_004247572.1|/4.01543e-69/PREDICTED: uncharacterized protein LOC101247367 [Solanum lycopersicum]
Morus009662	2.08551	0.876354	gi|255579936|ref|XP_002530803.1|/0/6-phosphogluconate dehydrogenase, putative [Ricinus communis]
Morus026686	2.0835	0.870855	gi|359476827|ref|XP_003631895.1|/0/PREDICTED: transformation/transcription domain-associated protein [Vitis vinifera]
Morus024122	2.03681	0.862855	gi|224073310|ref|XP_002304073.1|/5.42323e-87/predicted protein [Populus trichocarpa]
Morus012122	2.02914	0.873272	gi|470114654|ref|XP_004293526.1|/1.52829e-169/PREDICTED: polyphenol oxidase, chloroplastic-like [Fragaria vesca subsp. vesca]
Morus020529	2.01835	0.822617	gi|470137775|ref|XP_004304638.1|/7.44037e-146/PREDICTED: phosphoenolpyruvate/phosphate translocator 2, chloroplastic-like [Fragaria vesca subsp. vesca]
Morus005669	1.996	0.817199	gi|224055783|ref|XP_002298651.1|/1.0502e-114/predicted protein [Populus trichocarpa]
Morus008470	1.99376	0.870064	gi|462422797|gb|EMJ27060.1|/4.46513e-50/hypothetical protein PRUPE_ppa011729mg [Prunus persica]
Morus007825	1.98058	0.881235	-
Morus008744	1.95294	0.839654	gi|462396207|gb|EMJ02006.1|/2.06237e-19/hypothetical protein PRUPE_ppa025448mg [Prunus persica]
Morus012801	1.93079	0.880302	gi|225441010|ref|XP_002277490.1|/3.67736e-72/PREDICTED: uncharacterized protein LOC100264874 [Vitis vinifera]
Morus029690	1.90598	0.856497	gi|470116930|ref|XP_004294625.1|/7.98383e-31/PREDICTED: probable NOT transcription complex subunit VIP2-like [Fragaria vesca subsp. vesca]
Morus008883	1.90306	0.85134	gi|307135855|gb|ADN33724.1|/1.20158e-149/LRR-family protein [Cucumis melo subsp. melo]
Morus028649	1.89501	0.854169	-
Morus011243	1.89102	0.872743	gi|470144170|ref|XP_004307735.1|/1.26101e-56/PREDICTED: uncharacterized protein LOC101305600 [Fragaria vesca subsp. vesca]
Morus017022	1.88635	0.858452	gi|357440175|ref|XP_003590365.1|/1.68418e-21/Nodule-specific protein Nlj70 [Medicago truncatula]
Morus022289	1.86848	0.838139	gi|470148351|ref|XP_004309731.1|/1.92232e-71/PREDICTED: fatty acid amide hydrolase-like [Fragaria vesca subsp. vesca]
Morus026445	1.85607	0.87831	gi|462419129|gb|EMJ23392.1|/7.04093e-124/hypothetical protein PRUPE_ppa010073mg [Prunus persica]
Morus026928	1.84643	0.818946	gi|462395899|gb|EMJ01698.1|/2.31963e-89/hypothetical protein PRUPE_ppa009236mg [Prunus persica]
Morus004563	1.84327	0.82346	gi|462407024|gb|EMJ12488.1|/0/hypothetical protein PRUPE_ppa002536mg [Prunus persica]
Morus003786	1.84159	0.873474	gi|225429582|ref|XP_002280239.1|/0/PREDICTED: puromycin-sensitive aminopeptidase [Vitis vinifera]
Morus007337	1.84096	0.868952	gi|470121739|ref|XP_004296918.1|/4.85022e-54/PREDICTED: uncharacterized GPI-anchored protein At3g06035-like [Fragaria vesca subsp. vesca]
Morus026743	1.83958	0.872668	gi|225430676|ref|XP_002262676.1|/2.07599e-157/PREDICTED: salicylate O-methyltransferase [Vitis vinifera]
Morus014500	1.83818	0.806155	gi|110816007|gb|ABG91751.1|/1.32775e-39/HyPRP1 [Gossypium hirsutum]
Morus000135	1.83548	0.81652	gi|359487757|ref|XP_002284535.2|/1.26878e-16/PREDICTED: probable linoleate 9S-lipoxygenase 5 [Vitis vinifera]
Morus015197	1.83493	0.871698	gi|470107791|ref|XP_004290224.1|/8.84051e-134/PREDICTED: uncharacterized protein LOC101299253 [Fragaria vesca subsp. vesca]
Morus007597	1.82316	0.875034	gi|332656158|gb|AEE81749.1|/0/asparagine synthetase [Morus alba var. multicaulis]
Morus023651	1.81554	0.843714	gi|449511086|ref|XP_004163858.1|/1.89038e-71/PREDICTED: uncharacterized protein C167.05-like isoform 2 [Cucumis sativus]
Morus011631	1.80991	0.874063	gi|462420163|gb|EMJ24426.1|/3.98091e-66/hypothetical protein PRUPE_ppa009366mg [Prunus persica]
Morus019887	1.79471	0.835206	gi|462423030|gb|EMJ27293.1|/7.91405e-113/hypothetical protein PRUPE_ppa010817mg [Prunus persica]
Morus024638	1.79132	0.842221	gi|462413185|gb|EMJ18234.1|/7.51082e-36/hypothetical protein PRUPE_ppa001668mg [Prunus persica]
Morus021941	1.7618	0.879511	gi|459681020|gb|AGG82699.1|/0/endo-1,4-beta-mannosidase [Morus alba var. multicaulis]
Morus023284	1.74768	0.83658	gi|388497348|gb|AFK36740.1|/2.1096e-56/unknown [Lotus japonicus]
Morus010902	1.74372	0.847206	gi|462397995|gb|EMJ03663.1|/1.35349e-66/hypothetical protein PRUPE_ppa010130mg [Prunus persica]
Morus003714	1.71387	0.812326	gi|470133173|ref|XP_004302447.1|/7.53976e-38/PREDICTED: uncharacterized protein LOC101301695 [Fragaria vesca subsp. vesca]
Morus021223	1.69493	0.81655	gi|259563723|gb|ACW83060.1|/7.15079e-163/glycosyltransferase family GT8 protein [Populus deltoides]
Morus019906	1.67745	0.874787	gi|470109881|ref|XP_004291216.1|/3.85524e-109/PREDICTED: dehydration-responsive protein RD22-like [Fragaria vesca subsp. vesca]
Morus013585	1.6607	0.800155	gi|225452851|ref|XP_002283710.1|/1.40606e-07/PREDICTED: uncharacterized protein LOC100250761 [Vitis vinifera]
Morus007202	1.64561	0.860027	gi|470121625|ref|XP_004296863.1|/4.97141e-141/PREDICTED: bifunctional epoxide hydrolase 2-like [Fragaria vesca subsp. vesca]
Morus013596	1.64227	0.857265	gi|147852346|emb|CAN80115.1|/0/hypothetical protein VITISV_032527 [Vitis vinifera]
Morus011944	1.6262	0.853243	-
Morus011230	1.61521	0.870116	gi|462414491|gb|EMJ19228.1|/1.80999e-179/hypothetical protein PRUPE_ppa005977mg [Prunus persica]
Morus013524	1.61087	0.871981	gi|307136213|gb|ADN34050.1|/4.55836e-169/peroxidase [Cucumis melo subsp. melo]
Morus001839	1.6066	0.844408	gi|308191649|dbj|BAJ22387.1|/2.85882e-27/suppressor of overexpression of constans 1 [Vigna unguiculata]
Morus019586	1.60391	0.869847	gi|296089042|emb|CBI38745.3|/2.98025e-163/unnamed protein product [Vitis vinifera]
Morus013036	1.59702	0.850825	gi|462415823|gb|EMJ20560.1|/1.71771e-146/hypothetical protein PRUPE_ppa019499mg [Prunus persica]
Morus010031	1.59125	0.84896	gi|224107225|ref|XP_002314413.1|/4.09551e-107/cytokinin biosynthetic isopentenyltransferase [Populus trichocarpa]
Morus001315	1.58991	0.80908	gi|147773779|emb|CAN65256.1|/2.00175e-62/hypothetical protein VITISV_001712 [Vitis vinifera]
Morus027719	1.58611	0.821229	gi|296080949|emb|CBI18642.3|/6.12302e-16/unnamed protein product [Vitis vinifera]
Morus022522	1.58478	0.859243	gi|125597618|gb|EAZ37398.1|/6.99647e-167/hypothetical protein OsJ_21736 [Oryza sativa Japonica Group]
Morus010183	1.57946	0.810461	gi|462407489|gb|EMJ12823.1|/0/hypothetical protein PRUPE_ppa005606mg [Prunus persica]
Morus020976	1.57632	0.83952	gi|462413162|gb|EMJ18211.1|/0/hypothetical protein PRUPE_ppa002126mg [Prunus persica]
Morus024095	1.56672	0.836087	gi|356557759|ref|XP_003547178.1|/4.73191e-36/PREDICTED: uncharacterized protein LOC100792242 [Glycine max]
Morus003393	1.54835	0.859355	gi|462415470|gb|EMJ20207.1|/0/hypothetical protein PRUPE_ppa004254mg [Prunus persica]
Morus008671	1.54639	0.853691	gi|462418997|gb|EMJ23260.1|/0/hypothetical protein PRUPE_ppa003209mg [Prunus persica]
Morus007522	1.54628	0.828035	gi|255577068|ref|XP_002529418.1|/8.8107e-78/carbonic anhydrase, putative [Ricinus communis]
Morus026714	1.54085	0.800036	gi|470105447|ref|XP_004289095.1|/0/PREDICTED: uncharacterized protein LOC101300397 [Fragaria vesca subsp. vesca]
Morus005139	1.5359	0.840229	gi|255553051|ref|XP_002517568.1|/9.73973e-125/cytochrome C1, putative [Ricinus communis]
Morus028218	1.53335	0.846497	gi|255561655|ref|XP_002521837.1|/7.38298e-44/Serine/threonine-protein kinase SAPK10, putative [Ricinus communis]
Morus016090	1.52942	0.811252	gi|462404063|gb|EMJ09620.1|/0/hypothetical protein PRUPE_ppa000739mg [Prunus persica]
Morus015941	1.52834	0.851072	gi|462405011|gb|EMJ10475.1|/2.11691e-127/hypothetical protein PRUPE_ppa007562mg [Prunus persica]
Morus006867	1.52737	0.863676	gi|224131904|ref|XP_002321207.1|/1.29277e-58/predicted protein [Populus trichocarpa]
Morus012367	1.52472	0.823147	gi|224111206|ref|XP_002315780.1|/0/predicted protein [Populus trichocarpa]
Morus007649	1.52403	0.824543	gi|470110621|ref|XP_004291575.1|/4.1783e-55/PREDICTED: uncharacterized protein LOC101299444 [Fragaria vesca subsp. vesca]
Morus021289	1.49633	0.862728	gi|401555298|gb|AFP93964.1|/3.79946e-21/metallothionein type 2 [Ilex paraguariensis]
Morus025517	1.48778	0.853706	gi|356507961|ref|XP_003522731.1|/0/PREDICTED: tubulin alpha-1 chain-like [Glycine max]
Morus019729	1.47561	0.83649	-
Morus004469	1.4682	0.823849	gi|462395089|gb|EMJ00888.1|/0/hypothetical protein PRUPE_ppa000559mg [Prunus persica]
Morus009496	1.46144	0.810476	gi|388494186|gb|AFK35159.1|/2.20438e-45/unknown [Lotus japonicus]
Morus010633	1.45552	0.81858	gi|462407593|gb|EMJ12927.1|/1.78558e-153/hypothetical protein PRUPE_ppa006079mg [Prunus persica]
Morus011555	1.45264	0.824266	gi|5001453|gb|AAD37020.1|/5.53338e-26/putative retroelement pol polyprotein [Arabidopsis thaliana]
Morus000610	1.44398	0.861407	gi|462403738|gb|EMJ09295.1|/7.26574e-09/hypothetical protein PRUPE_ppa001287mg [Prunus persica]
Morus004477	1.43906	0.820916	gi|462397206|gb|EMJ03005.1|/0/hypothetical protein PRUPE_ppa001038mg [Prunus persica]
Morus005081	1.42982	0.800655	gi|225443670|ref|XP_002263343.1|/2.20432e-29/PREDICTED: cyclic phosphodiesterase [Vitis vinifera]
Morus029916	1.42905	0.861161	gi|462403740|gb|EMJ09297.1|/0/hypothetical protein PRUPE_ppa001293mg [Prunus persica]
Morus020665	1.4186	0.829319	gi|147795669|emb|CAN69982.1|/0/hypothetical protein VITISV_027150 [Vitis vinifera]
Morus021652	1.40923	0.801879	gi|462409857|gb|EMJ15191.1|/2.65389e-22/hypothetical protein PRUPE_ppa014074mg [Prunus persica]
Morus014319	1.40425	0.841184	gi|462418733|gb|EMJ22996.1|/4.24194e-172/hypothetical protein PRUPE_ppa006064mg [Prunus persica]
Morus024575	1.39949	0.818222	gi|255580941|ref|XP_002531289.1|/2.97427e-70/Auxin-induced protein 22D, putative [Ricinus communis]
Morus004969	1.39671	0.818028	gi|462411596|gb|EMJ16645.1|/0/hypothetical protein PRUPE_ppa006341mg [Prunus persica]
Morus004246	1.39075	0.810416	gi|224108912|ref|XP_002315012.1|/9.88189e-88/predicted protein [Populus trichocarpa]
Morus012679	1.38911	0.819446	gi|225456559|ref|XP_002264600.1|/0/PREDICTED: protein COBRA [Vitis vinifera]
Morus023235	1.3857	0.80905	gi|255537061|ref|XP_002509597.1|/0/Amine oxidase [copper-containing] precursor, putative [Ricinus communis]
Morus008790	1.38316	0.858213	-
Morus020162	1.38232	0.805663	gi|225459499|ref|XP_002284416.1|/5.32168e-07/PREDICTED: G-type lectin S-receptor-like serine/threonine-protein kinase At5g35370-like [Vitis vinifera]
Morus019285	1.38225	0.839079	gi|224101935|ref|XP_002312482.1|/2.61305e-148/predicted protein [Populus trichocarpa]
Morus011178	1.38098	0.824505	gi|224087088|ref|XP_002308060.1|/9.1772e-43/predicted protein [Populus trichocarpa]
Morus012746	1.3782	0.81411	gi|302141996|emb|CBI19199.3|/0/unnamed protein product [Vitis vinifera]
Morus022288	1.36517	0.810006	gi|470148351|ref|XP_004309731.1|/1.42238e-180/PREDICTED: fatty acid amide hydrolase-like [Fragaria vesca subsp. vesca]
Morus006301	1.35966	0.837639	gi|359483369|ref|XP_003632945.1|/6.12333e-60/PREDICTED: uncharacterized protein LOC100855186 [Vitis vinifera]
Morus018564	1.35051	0.846303	gi|225428432|ref|XP_002283921.1|/4.97321e-142/PREDICTED: isoflavone reductase homolog [Vitis vinifera]
Morus013630	1.3495	0.807222	gi|359495554|ref|XP_003635020.1|/5.22213e-60/PREDICTED: uncharacterized protein LOC100853520 [Vitis vinifera]
Morus021545	1.34904	0.800879	gi|449465966|ref|XP_004150698.1|/2.02316e-45/PREDICTED: pollen-specific protein C13-like [Cucumis sativus]
Morus000350	1.34717	0.852281	gi|470117134|ref|XP_004294719.1|/4.57196e-19/PREDICTED: methylesterase 17-like [Fragaria vesca subsp. vesca]
Morus012742	1.34038	0.830266	gi|255545794|ref|XP_002513957.1|/3.91659e-35/structural constituent of cell wall, putative [Ricinus communis]
Morus023386	1.33865	0.820543	gi|225427681|ref|XP_002262726.1|/8.3737e-152/PREDICTED: serine/threonine-protein kinase SAPK3 [Vitis vinifera]
Morus008122	1.33189	0.831304	gi|470134002|ref|XP_004302847.1|/4.42466e-83/PREDICTED: stem 28 kDa glycoprotein-like [Fragaria vesca subsp. vesca]
Morus013280	1.33059	0.812035	gi|255564158|ref|XP_002523076.1|/5.50333e-91/conserved hypothetical protein [Ricinus communis]
Morus004454	1.31112	0.82746	gi|462422165|gb|EMJ26428.1|/0/hypothetical protein PRUPE_ppa001963mg [Prunus persica]
Morus018596	1.30611	0.835647	gi|462419799|gb|EMJ24062.1|/0/hypothetical protein PRUPE_ppa004276mg [Prunus persica]
Morus007463	1.28809	0.827483	-
Morus001806	1.27009	0.833617	gi|224123744|ref|XP_002330197.1|/3.02976e-126/predicted protein [Populus trichocarpa]
Morus016607	1.26501	0.843087	gi|470103602|ref|XP_004288223.1|/4.34565e-31/PREDICTED: uncharacterized protein LOC101303450 [Fragaria vesca subsp. vesca]
Morus018804	1.23696	0.842646	gi|224146598|ref|XP_002326065.1|/2.58981e-70/predicted protein [Populus trichocarpa]
Morus027411	1.20489	0.822759	gi|470105233|ref|XP_004288991.1|/1.69404e-138/PREDICTED: adipocyte plasma membrane-associated protein-like [Fragaria vesca subsp. vesca]
Morus025445	1.20333	0.813423	gi|470147695|ref|XP_004309416.1|/0/PREDICTED: 3-ketoacyl-CoA synthase 21-like [Fragaria vesca subsp. vesca]
Morus023460	1.19269	0.811976	gi|255585261|ref|XP_002533331.1|/2.93495e-35/conserved hypothetical protein [Ricinus communis]
Morus010319	1.18742	0.802767	gi|255553671|ref|XP_002517876.1|/1.12953e-130/protein phosphatase 2c, putative [Ricinus communis]
Morus007287	1.17603	0.834378	gi|462404237|gb|EMJ09794.1|/5.36213e-36/hypothetical protein PRUPE_ppa022668mg [Prunus persica]
Morus017813	1.12963	0.811782	gi|388510074|gb|AFK43103.1|/1.34194e-63/unknown [Lotus japonicus]
Morus026896	1.12816	0.817535	gi|255561655|ref|XP_002521837.1|/2.47055e-159/Serine/threonine-protein kinase SAPK10, putative [Ricinus communis]
Morus008499	1.1087	0.833766	gi|351726996|ref|NP_001235098.1|/8.59907e-42/proline-rich protein precursor [Glycine max]
Morus015849	1.10193	0.817311	gi|356567730|ref|XP_003552070.1|/5.36453e-42/PREDICTED: uncharacterized protein At5g48480-like [Glycine max]
Morus019792	1.09623	0.821117	gi|356512678|ref|XP_003525044.1|/9.60285e-133/PREDICTED: serine/threonine-protein kinase SAPK2-like [Glycine max]
Morus005582	1.09424	0.815476	gi|462401779|gb|EMJ07336.1|/8.13872e-54/hypothetical protein PRUPE_ppa013239mg [Prunus persica]
Morus029233	1.09174	0.810476	gi|56122688|gb|AAV74407.1|/2.50215e-65/chloroplast latex aldolase-like protein [Manihot esculenta]
Morus025510	1.08234	0.827595	gi|462419475|gb|EMJ23738.1|/1.10696e-125/hypothetical protein PRUPE_ppa008332mg [Prunus persica]
Morus006376	1.06652	0.801387	gi|255560810|ref|XP_002521418.1|/9.96836e-22/nucleic acid binding protein, putative [Ricinus communis]
Morus015082	1.05887	0.830953	gi|119367470|gb|ABL67651.1|/3.05134e-47/putative auxin-repressed/dormancy-associated protein [Citrus hybrid cultivar]
Morus019514	1.05777	0.802991	gi|462397744|gb|EMJ03412.1|/3.03349e-47/hypothetical protein PRUPE_ppa008425mg [Prunus persica]
Morus003850	1.05692	0.826557	gi|198400321|gb|ACH87169.1|/1.95527e-97/MYB transcription factor [Camellia sinensis]
Morus010590	1.05533	0.819162	gi|255563788|ref|XP_002522895.1|/3.51584e-43/conserved hypothetical protein [Ricinus communis]
Morus019900	1.04162	0.815491	gi|224092358|ref|XP_002309574.1|/2.47548e-82/predicted protein [Populus trichocarpa]
Morus022319	1.03329	0.811521	gi|470121211|ref|XP_004296671.1|/5.7773e-154/PREDICTED: probable aldo-keto reductase 2-like [Fragaria vesca subsp. vesca]
Morus016341	1.02824	0.818371	gi|470104067|ref|XP_004288436.1|/0/PREDICTED: uncharacterized protein LOC101298363 [Fragaria vesca subsp. vesca]
Morus008467	1.02806	0.813983	gi|470121484|ref|XP_004296796.1|/7.10063e-36/PREDICTED: CASP-like protein 7-like [Fragaria vesca subsp. vesca]
Morus025699	1.02586	0.802879	gi|297842797|ref|XP_002889280.1|/7.88393e-28/hypothetical protein ARALYDRAFT_316895 [Arabidopsis lyrata subsp. lyrata]
Morus011659	1.02581	0.816483	gi|462423948|gb|EMJ28211.1|/0/hypothetical protein PRUPE_ppa001441mg [Prunus persica]
Morus008627	1.01831	0.800096	gi|225449921|ref|XP_002268521.1|/2.51172e-17/PREDICTED: uncharacterized protein LOC100256905 [Vitis vinifera]
Morus002168	1.01083	0.804618	gi|356505250|ref|XP_003521405.1|/4.25691e-35/PREDICTED: uncharacterized protein LOC100792662 [Glycine max]

## Sheet: Table S2
Table S2. Genes down-regulated in autotetraploids compared with diploids. The fold change of regulated genes is represented in log2 with a cutoff value of log2(RPKM autotetraploid/RPKM ploidy) ≥1.
Gene ID	log2 (RPKM autotetraploid/RPKM diploid)	Qvalue	BLAST nr
Morus005642	-1.00595	0.806222	gi|462395896|gb|EMJ01695.1|/6.82433e-126/hypothetical protein PRUPE_ppa009218mg [Prunus persica]
Morus012080	-1.01081	0.816349	gi|462414991|gb|EMJ19728.1|/1.63541e-81/hypothetical protein PRUPE_ppa012628mg [Prunus persica]
Morus027002	-1.02673	0.818558	gi|470141499|ref|XP_004306468.1|/1.3472e-26/PREDICTED: uncharacterized protein LOC101301039 [Fragaria vesca subsp. vesca]
Morus003777	-1.02975	0.806416	gi|255550111|ref|XP_002516106.1|/6.23873e-53/heat-shock protein, putative [Ricinus communis]
Morus001228	-1.0312	0.806237	gi|462408800|gb|EMJ14134.1|/1.26835e-18/hypothetical protein PRUPE_ppa021949mg, partial [Prunus persica]
Morus017836	-1.0342	0.800066	gi|224117518|ref|XP_002317596.1|/3.10885e-138/predicted protein [Populus trichocarpa]
Morus027921	-1.04428	0.814416	gi|356571872|ref|XP_003554095.1|/1.08712e-53/PREDICTED: uncharacterized protein LOC100790912 [Glycine max]
Morus000041	-1.04489	0.806521	gi|255542255|ref|XP_002512191.1|/1.62236e-16/conserved hypothetical protein [Ricinus communis]
Morus019230	-1.04537	0.803872	gi|462407321|gb|EMJ12655.1|/4.22592e-144/hypothetical protein PRUPE_ppa007341mg [Prunus persica]
Morus017382	-1.04811	0.805946	gi|14589311|emb|CAC43238.1|/3.67312e-52/calcium binding protein [Sesbania rostrata]
Morus009567	-1.05103	0.824446	gi|470135806|ref|XP_004303698.1|/0/PREDICTED: flavonoid 3'-monooxygenase-like [Fragaria vesca subsp. vesca]
Morus025266	-1.05197	0.811409	gi|462404081|gb|EMJ09638.1|/0/hypothetical protein PRUPE_ppa002797mg [Prunus persica]
Morus010448	-1.0551	0.82843	gi|225443486|ref|XP_002274112.1|/2.10589e-23/PREDICTED: uncharacterized protein LOC100261598 [Vitis vinifera]
Morus013741	-1.06832	0.817722	gi|359485824|ref|XP_003633343.1|/0/PREDICTED: receptor-like protein 12-like [Vitis vinifera]
Morus028563	-1.07039	0.822065	gi|462397102|gb|EMJ02901.1|/4.14689e-156/hypothetical protein PRUPE_ppa004095mg [Prunus persica]
Morus027232	-1.07286	0.812259	gi|356501039|ref|XP_003519336.1|/1.70818e-51/PREDICTED: probable calcium-binding protein CML27-like [Glycine max]
Morus023541	-1.07948	0.807991	gi|225432296|ref|XP_002273224.1|/1.64337e-32/PREDICTED: uncharacterized protein LOC100249327 [Vitis vinifera]
Morus015343	-1.08498	0.824326	gi|470147947|ref|XP_004309538.1|/0/PREDICTED: cytochrome P450 78A3-like [Fragaria vesca subsp. vesca]
Morus011289	-1.09415	0.832333	gi|449454444|ref|XP_004144965.1|/3.20013e-31/PREDICTED: uncharacterized protein LOC101217755 [Cucumis sativus]
Morus028259	-1.09577	0.821423	gi|462410612|gb|EMJ15946.1|/7.14628e-179/hypothetical protein PRUPE_ppa025066mg [Prunus persica]
Morus020878	-1.10027	0.812535	gi|470142510|ref|XP_004306948.1|/1.50762e-38/PREDICTED: 14 kDa proline-rich protein DC2.15-like [Fragaria vesca subsp. vesca]
Morus010287	-1.10835	0.816729	gi|449467251|ref|XP_004151337.1|/2.92188e-105/PREDICTED: CBL-interacting serine/threonine-protein kinase 7-like [Cucumis sativus]
Morus027558	-1.11391	0.819528	gi|225426492|ref|XP_002277375.1|/1.44646e-140/PREDICTED: probable cinnamyl alcohol dehydrogenase 1-like [Vitis vinifera]
Morus008516	-1.11462	0.811215	gi|224143198|ref|XP_002324878.1|/0/predicted protein [Populus trichocarpa]
Morus027504	-1.11552	0.81952	gi|47680455|gb|AAT37172.1|/6.34594e-137/caffeoyl-CoA-O-methyltransferase [Broussonetia papyrifera]
Morus011471	-1.12097	0.830707	gi|462414991|gb|EMJ19728.1|/2.12754e-81/hypothetical protein PRUPE_ppa012628mg [Prunus persica]
Morus006485	-1.12195	0.810894	gi|462405360|gb|EMJ10824.1|/1.36662e-79/hypothetical protein PRUPE_ppa011784mg [Prunus persica]
Morus026543	-1.12229	0.830983	gi|470122280|ref|XP_004297172.1|/3.88575e-10/PREDICTED: S-adenosylmethionine decarboxylase proenzyme-like isoform 1 [Fragaria vesca subsp. vesca]
Morus015067	-1.1229	0.802842	gi|462407841|gb|EMJ13175.1|/4.99618e-109/hypothetical protein PRUPE_ppa010886mg [Prunus persica]
Morus016726	-1.12679	0.809222	gi|225447945|ref|XP_002268924.1|/0/PREDICTED: potassium channel AKT2/3-like [Vitis vinifera]
Morus009565	-1.13317	0.818722	gi|32454714|gb|AAP83138.1|/0/lipoxygenase [Nicotiana attenuata]
Morus022974	-1.13503	0.821393	gi|462420656|gb|EMJ24919.1|/3.74642e-95/hypothetical protein PRUPE_ppa010397mg [Prunus persica]
Morus011609	-1.1426	0.815923	gi|359491145|ref|XP_002284739.2|/9.04559e-155/PREDICTED: uncharacterized protein LOC100243857 [Vitis vinifera]
Morus019289	-1.14307	0.804804	gi|462419444|gb|EMJ23707.1|/7.13891e-111/hypothetical protein PRUPE_ppa009800mg [Prunus persica]
Morus000158	-1.14414	0.819326	gi|1708191|sp|Q07423.1|HEX6_RICCO/1.80892e-61/RecName: Full=Hexose carrier protein HEX6
Morus026570	-1.14536	0.80917	gi|462398390|gb|EMJ04058.1|/1.40926e-70/hypothetical protein PRUPE_ppa015438mg, partial [Prunus persica]
Morus001762	-1.14793	0.805939	gi|460390275|ref|XP_004240763.1|/5.42247e-159/PREDICTED: quinone oxidoreductase 1-like [Solanum lycopersicum]
Morus002050	-1.15074	0.809289	gi|255559739|ref|XP_002520889.1|/5.04869e-26/conserved hypothetical protein [Ricinus communis]
Morus015222	-1.15331	0.821244	gi|225465441|ref|XP_002265677.1|/7.03245e-60/PREDICTED: cytochrome b5 [Vitis vinifera]
Morus021273	-1.15387	0.811192	gi|470133743|ref|XP_004302719.1|/3.81664e-149/PREDICTED: LOW QUALITY PROTEIN: oxysterol-binding protein-related protein 3A-like [Fragaria vesca subsp. vesca]
Morus008140	-1.15563	0.834184	gi|225432995|ref|XP_002284531.1|/3.37349e-09/PREDICTED: uncharacterized protein At4g14450, chloroplastic-like [Vitis vinifera]
Morus009315	-1.16296	0.83843	gi|119640513|gb|ABL85473.1|/0/gylcosyltransferase UGT71A13 [Maclura pomifera]
Morus014675	-1.16517	0.822378	gi|462420853|gb|EMJ25116.1|/1.45645e-46/hypothetical protein PRUPE_ppa010994mg [Prunus persica]
Morus018124	-1.17253	0.818505	gi|222139394|gb|ACM45716.1|/9.01057e-133/class IV chitinase [Pyrus pyrifolia]
Morus022171	-1.17402	0.814207	gi|462412940|gb|EMJ17989.1|/1.13035e-33/hypothetical protein PRUPE_ppa023818mg [Prunus persica]
Morus013899	-1.17502	0.823311	gi|462418273|gb|EMJ22722.1|/4.50072e-48/hypothetical protein PRUPE_ppa017230mg [Prunus persica]
Morus001601	-1.17627	0.806886	gi|224129624|ref|XP_002320632.1|/0/predicted protein [Populus trichocarpa]
Morus025634	-1.17782	0.823513	gi|462400368|gb|EMJ06036.1|/0/hypothetical protein PRUPE_ppa004269mg [Prunus persica]
Morus001125	-1.17907	0.810998	gi|470135592|ref|XP_004303597.1|/1.52261e-77/PREDICTED: two-component response regulator ARR9-like [Fragaria vesca subsp. vesca]
Morus012842	-1.18618	0.835818	gi|224551852|gb|ACN54324.1|/0/NADPH:cytochrome P450 reductase [Gossypium hirsutum]
Morus013730	-1.18711	0.810207	gi|224132456|ref|XP_002328279.1|/6.74778e-52/predicted protein [Populus trichocarpa]
Morus026542	-1.18801	0.841221	gi|462422557|gb|EMJ26820.1|/6.14602e-154/hypothetical protein PRUPE_ppa007732mg [Prunus persica]
Morus026216	-1.1888	0.840154	gi|255549936|ref|XP_002516019.1|/3.22381e-33/Thylakoid membrane phosphoprotein 14 kDa, chloroplast precursor, putative [Ricinus communis]
Morus017734	-1.19257	0.824005	gi|315937264|gb|ADU56186.1|/2.08854e-11/hypothetical protein [Jatropha curcas]
Morus007798	-1.19277	0.805133	gi|449467412|ref|XP_004151417.1|/3.52471e-173/PREDICTED: glutamate decarboxylase 1-like [Cucumis sativus]
Morus014842	-1.19312	0.814871	gi|462411000|gb|EMJ16049.1|/2.93137e-50/hypothetical protein PRUPE_ppa006690mg [Prunus persica]
Morus027580	-1.19904	0.832803	gi|460372897|ref|XP_004232259.1|/4.737e-40/PREDICTED: uncharacterized protein LOC101265497 [Solanum lycopersicum]
Morus029348	-1.19904	0.818461	gi|224105827|ref|XP_002313946.1|/6.40502e-20/predicted protein [Populus trichocarpa]
Morus006028	-1.19926	0.838684	gi|462401753|gb|EMJ07310.1|/1.43091e-36/hypothetical protein PRUPE_ppa013022mg [Prunus persica]
Morus018959	-1.20273	0.829378	gi|359491185|ref|XP_002276558.2|/0/PREDICTED: cytochrome P450 71A1-like [Vitis vinifera]
Morus013891	-1.20554	0.834012	gi|222630134|gb|EEE62266.1|/3.26634e-08/hypothetical protein OsJ_17053 [Oryza sativa Japonica Group]
Morus009595	-1.21187	0.840967	gi|470135783|ref|XP_004303688.1|/6.52706e-70/PREDICTED: auxin-binding protein ABP19a-like [Fragaria vesca subsp. vesca]
Morus010947	-1.21528	0.819558	gi|224060467|ref|XP_002300214.1|/2.27872e-18/SAUR family protein [Populus trichocarpa]
Morus017038	-1.22133	0.814117	-
Morus019353	-1.22395	0.843363	gi|462405665|gb|EMJ11129.1|/1.53181e-165/hypothetical protein PRUPE_ppa004570mg [Prunus persica]
Morus023344	-1.23484	0.835624	gi|462399527|gb|EMJ05195.1|/0/hypothetical protein PRUPE_ppa000995mg [Prunus persica]
Morus001376	-1.23592	0.817177	gi|449511601|ref|XP_004164002.1|/3.84323e-41/PREDICTED: uncharacterized LOC101215086 [Cucumis sativus]
Morus016916	-1.24137	0.822065	gi|462397763|gb|EMJ03431.1|/4.78424e-134/hypothetical protein PRUPE_ppa008664mg [Prunus persica]
Morus011104	-1.24209	0.845161	gi|449436481|ref|XP_004136021.1|/4.20009e-28/PREDICTED: indole-3-acetic acid-induced protein ARG2-like [Cucumis sativus]
Morus019191	-1.25073	0.815811	gi|462397600|gb|EMJ03268.1|/2.92251e-158/hypothetical protein PRUPE_ppa005951mg [Prunus persica]
Morus004430	-1.2524	0.804961	-
Morus004270	-1.27032	0.819461	gi|462408178|gb|EMJ13512.1|/1.63019e-129/hypothetical protein PRUPE_ppa006776mg [Prunus persica]
Morus003477	-1.27041	0.84596	gi|470144544|ref|XP_004307914.1|/3.19116e-165/PREDICTED: flavanone 3-dioxygenase-like [Fragaria vesca subsp. vesca]
Morus026568	-1.27713	0.814685	gi|462398390|gb|EMJ04058.1|/7.33299e-67/hypothetical protein PRUPE_ppa015438mg, partial [Prunus persica]
Morus011199	-1.27966	0.844146	gi|359904141|gb|AEV89968.1|/0/mitogen activated protein kinase [Humulus lupulus]
Morus008545	-1.28604	0.841206	gi|225469774|ref|XP_002274117.1|/2.93787e-120/PREDICTED: probable mitochondrial 2-oxoglutarate/malate carrier protein [Vitis vinifera]
Morus029820	-1.28618	0.816707	gi|462403840|gb|EMJ09397.1|/1.33569e-146/hypothetical protein PRUPE_ppa020537mg [Prunus persica]
Morus017803	-1.28746	0.826893	gi|255563999|ref|XP_002522999.1|/1.40362e-136/protein with unknown function [Ricinus communis]
Morus004624	-1.29824	0.830214	gi|255552491|ref|XP_002517289.1|/7.91446e-117/serine carboxypeptidase, putative [Ricinus communis]
Morus016111	-1.29998	0.847236	gi|462404047|gb|EMJ09604.1|/0/hypothetical protein PRUPE_ppa001356mg [Prunus persica]
Morus016376	-1.30078	0.827699	gi|449434630|ref|XP_004135099.1|/8.13151e-166/PREDICTED: dihydrolipoyllysine-residue acetyltransferase component of pyruvate dehydrogenase complex-like [Cucumis sativus]
Morus017678	-1.30331	0.801887	gi|462412141|gb|EMJ17190.1|/1.71846e-49/hypothetical protein PRUPE_ppa011793mg [Prunus persica]
Morus021062	-1.31748	0.824699	gi|462420088|gb|EMJ24351.1|/3.64547e-180/hypothetical protein PRUPE_ppa004366mg [Prunus persica]
Morus016648	-1.31885	0.846825	gi|462397817|gb|EMJ03485.1|/3.61821e-87/hypothetical protein PRUPE_ppa009089mg [Prunus persica]
Morus027612	-1.32013	0.849967	gi|225425914|ref|XP_002272065.1|/1.40067e-60/PREDICTED: 25.3 kDa heat shock protein, chloroplastic [Vitis vinifera]
Morus013937	-1.33079	0.818214	gi|224089971|ref|XP_002308886.1|/1.13123e-17/predicted protein [Populus trichocarpa]
Morus009324	-1.33212	0.83693	gi|224086347|ref|XP_002307857.1|/4.07249e-16/predicted protein [Populus trichocarpa]
Morus022694	-1.33296	0.852564	gi|470117411|ref|XP_004294851.1|/4.57615e-88/PREDICTED: NAD(P)H-quinone oxidoreductase subunit N-like [Fragaria vesca subsp. vesca]
Morus026595	-1.33647	0.845676	gi|357483991|ref|XP_003612282.1|/0/Lysine histidine transporter-like protein [Medicago truncatula]
Morus002334	-1.33991	0.843438	gi|462401056|gb|EMJ06613.1|/2.44661e-166/hypothetical protein PRUPE_ppa007622mg [Prunus persica]
Morus013875	-1.34608	0.839445	gi|470103924|ref|XP_004288377.1|/2.60399e-22/PREDICTED: protein RADIALIS-like 3-like isoform 2 [Fragaria vesca subsp. vesca]
Morus011587	-1.35248	0.826334	gi|462412998|gb|EMJ18047.1|/4.01289e-52/hypothetical protein PRUPE_ppa021711mg [Prunus persica]
Morus011306	-1.35541	0.843908	gi|357111824|ref|XP_003557710.1|/3.19783e-08/PREDICTED: uncharacterized GPI-anchored protein At1g61900-like [Brachypodium distachyon]
Morus014181	-1.3579	0.84834	gi|255554813|ref|XP_002518444.1|/3.28891e-162/WRKY transcription factor, putative [Ricinus communis]
Morus019336	-1.35835	0.84949	gi|462419671|gb|EMJ23934.1|/1.58129e-137/hypothetical protein PRUPE_ppa008719mg [Prunus persica]
Morus003448	-1.37719	0.853952	gi|133902320|gb|ABO41848.1|/8.35098e-44/putative calcium-binding protein [Gossypium hirsutum]
Morus001236	-1.38494	0.811356	gi|359490076|ref|XP_002264669.2|/6.69533e-95/PREDICTED: WD repeat-containing protein WRAP73 [Vitis vinifera]
Morus026380	-1.38797	0.858042	gi|383479034|gb|AFH36339.1|/2.18619e-145/aquaporin PIP1;1 [Quercus petraea]
Morus025872	-1.3887	0.834639	gi|462422840|gb|EMJ27103.1|/1.34483e-63/hypothetical protein PRUPE_ppa011934mg [Prunus persica]
Morus004752	-1.38944	0.840408	gi|224135737|ref|XP_002322148.1|/3.48143e-27/predicted protein [Populus trichocarpa]
Morus002994	-1.39701	0.827431	gi|147861941|emb|CAN78766.1|/7.15168e-76/hypothetical protein VITISV_044397 [Vitis vinifera]
Morus024369	-1.40123	0.811685	gi|332656160|gb|AEE81750.1|/0/phenylalanine ammonia lyase [Morus alba var. multicaulis]
Morus010001	-1.40552	0.831027	gi|470103445|ref|XP_004288147.1|/5.49272e-178/PREDICTED: uncharacterized protein LOC101305507 [Fragaria vesca subsp. vesca]
Morus004260	-1.40631	0.847602	gi|225468380|ref|XP_002272401.1|/0/PREDICTED: scarecrow-like protein 13 [Vitis vinifera]
Morus007797	-1.40947	0.813304	gi|224079722|ref|XP_002305927.1|/2.64367e-87/predicted protein [Populus trichocarpa]
Morus010049	-1.41189	0.827856	gi|255551495|ref|XP_002516793.1|/1.32156e-99/endo-1,3-1,4-beta-d-glucanase, putative [Ricinus communis]
Morus014540	-1.41219	0.819886	gi|255540535|ref|XP_002511332.1|/6.46136e-61/ATP binding protein, putative [Ricinus communis]
Morus007715	-1.41825	0.85925	gi|449518055|ref|XP_004166059.1|/4.82013e-139/PREDICTED: mitochondrial uncoupling protein 4-like [Cucumis sativus]
Morus005494	-1.41912	0.814998	gi|470105052|ref|XP_004288902.1|/2.88589e-118/PREDICTED: nudix hydrolase 8-like [Fragaria vesca subsp. vesca]
Morus013561	-1.42523	0.842049	gi|389620140|gb|AFK93503.1|/2.24797e-81/pathogenesis related protein 1 isoform 4 [Ficus pumila var. awkeotsang]
Morus022599	-1.42853	0.854101	gi|462397504|gb|EMJ03172.1|/0/hypothetical protein PRUPE_ppa004786mg [Prunus persica]
Morus003682	-1.42862	0.854713	gi|302398683|gb|ADL36636.1|/2.3601e-47/C2H2L domain class transcription factor [Malus x domestica]
Morus018807	-1.44305	0.810341	gi|225434321|ref|XP_002265739.1|/8.76379e-46/PREDICTED: pathogenesis-related genes transcriptional activator PTI6 [Vitis vinifera]
Morus027730	-1.44309	0.835281	gi|462420207|gb|EMJ24470.1|/2.6072e-161/hypothetical protein PRUPE_ppa004530mg [Prunus persica]
Morus013065	-1.44824	0.856579	-
Morus017179	-1.44838	0.837341	gi|462397141|gb|EMJ02940.1|/0/hypothetical protein PRUPE_ppa002200mg [Prunus persica]
Morus009759	-1.45012	0.835132	gi|470129088|ref|XP_004300460.1|/5.46074e-53/PREDICTED: stress response protein NhaX-like [Fragaria vesca subsp. vesca]
Morus006163	-1.45151	0.813401	gi|462403828|gb|EMJ09385.1|/0/hypothetical protein PRUPE_ppa020985mg [Prunus persica]
Morus013239	-1.45165	0.847191	gi|470103255|ref|XP_004288058.1|/1.22223e-126/PREDICTED: patatin group A-3-like [Fragaria vesca subsp. vesca]
Morus018641	-1.45234	0.853669	gi|224142043|ref|XP_002324368.1|/0/glutamate-gated kainate-type ion channel receptor subunit GluR5 [Populus trichocarpa]
Morus019483	-1.45493	0.845191	gi|224142786|ref|XP_002324731.1|/0/predicted protein [Populus trichocarpa]
Morus009908	-1.45675	0.853601	gi|462398786|gb|EMJ04454.1|/0/hypothetical protein PRUPE_ppa019544mg [Prunus persica]
Morus014678	-1.45838	0.83746	gi|255552523|ref|XP_002517305.1|/1.72527e-132/hydroxymethylglutaryl-CoA lyase, putative [Ricinus communis]
Morus021241	-1.46401	0.854086	gi|225458416|ref|XP_002283650.1|/1.30212e-29/PREDICTED: 30S ribosomal protein S9, chloroplastic [Vitis vinifera]
Morus013740	-1.47417	0.849572	gi|224140505|ref|XP_002323623.1|/7.87639e-55/predicted protein [Populus trichocarpa]
Morus018131	-1.47645	0.806692	gi|225434088|ref|XP_002273660.1|/2.8783e-42/PREDICTED: trigger factor-like [Vitis vinifera]
Morus013295	-1.48113	0.840311	gi|224062643|ref|XP_002300866.1|/1.64456e-64/NAC domain protein, IPR003441 [Populus trichocarpa]
Morus004820	-1.49806	0.863735	gi|445588|prf||1909340A/7.90025e-155/Pch313 protein
Morus014751	-1.50528	0.838915	gi|224125870|ref|XP_002319695.1|/5.69491e-25/predicted protein [Populus trichocarpa]
Morus000756	-1.52158	0.853154	gi|123538|sp|P04793.1|HSP13_SOYBN/5.64862e-48/RecName: Full=17.5 kDa class I heat shock protein; AltName: Full=HSP 17.5-M
Morus013617	-1.52457	0.845617	gi|359496970|ref|XP_003635387.1|/4.9908e-116/PREDICTED: acyl-protein thioesterase 1-like [Vitis vinifera]
Morus012808	-1.52701	0.862564	gi|470126899|ref|XP_004299419.1|/4.85868e-124/PREDICTED: 1-aminocyclopropane-1-carboxylate oxidase homolog 1-like [Fragaria vesca subsp. vesca]
Morus018081	-1.5276	0.83658	gi|462413141|gb|EMJ18190.1|/0/hypothetical protein PRUPE_ppa002591mg [Prunus persica]
Morus002774	-1.5342	0.825587	gi|449488409|ref|XP_004158024.1|/0/PREDICTED: NAD(P)H dehydrogenase B3, mitochondrial-like [Cucumis sativus]
Morus001303	-1.53516	0.864138	gi|470143074|ref|XP_004307211.1|/6.10935e-144/PREDICTED: probable receptor-like protein kinase At5g39020-like [Fragaria vesca subsp. vesca]
Morus012358	-1.53663	0.8354	gi|462418750|gb|EMJ23013.1|/0/hypothetical protein PRUPE_ppa004132mg [Prunus persica]
Morus020940	-1.53723	0.805439	gi|462411465|gb|EMJ16514.1|/0/hypothetical protein PRUPE_ppa003547mg [Prunus persica]
Morus022603	-1.54238	0.848997	gi|356567134|ref|XP_003551776.1|/1.05713e-160/PREDICTED: UDP-glycosyltransferase 73C3-like [Glycine max]
Morus000923	-1.54482	0.814976	gi|462403656|gb|EMJ09213.1|/3.48887e-145/hypothetical protein PRUPE_ppa003269mg [Prunus persica]
Morus022365	-1.5469	0.863026	gi|302398693|gb|ADL36641.1|/2.33698e-47/C2H2L domain class transcription factor [Malus x domestica]
Morus024338	-1.54747	0.838311	gi|224138742|ref|XP_002322890.1|/8.30712e-37/predicted protein [Populus trichocarpa]
Morus001320	-1.56246	0.846803	gi|462404573|gb|EMJ10037.1|/3.43147e-119/hypothetical protein PRUPE_ppa025469mg, partial [Prunus persica]
Morus027290	-1.56294	0.838579	gi|470102253|ref|XP_004287570.1|/2.25307e-58/PREDICTED: uncharacterized protein LOC101301234 [Fragaria vesca subsp. vesca]
Morus016279	-1.57217	0.853146	gi|255545349|ref|XP_002513735.1|/3.86551e-53/conserved hypothetical protein [Ricinus communis]
Morus011135	-1.57679	0.857265	gi|462403932|gb|EMJ09489.1|/2.89075e-178/hypothetical protein PRUPE_ppa003333mg [Prunus persica]
Morus029652	-1.58378	0.854952	gi|255563438|ref|XP_002522721.1|/1.13627e-159/cytochrome P450, putative [Ricinus communis]
Morus024428	-1.59389	0.812521	gi|462403424|gb|EMJ08981.1|/8.54397e-18/hypothetical protein PRUPE_ppa026062mg [Prunus persica]
Morus023727	-1.59873	0.863012	gi|462403703|gb|EMJ09260.1|/0/hypothetical protein PRUPE_ppa001952mg [Prunus persica]
Morus010187	-1.60273	0.853833	gi|297737566|emb|CBI26767.3|/1.01433e-133/unnamed protein product [Vitis vinifera]
Morus003821	-1.61002	0.842661	gi|225459665|ref|XP_002284617.1|/2.90363e-117/PREDICTED: uncharacterized protein LOC100250482 [Vitis vinifera]
Morus018782	-1.61497	0.853594	gi|460385926|ref|XP_004238651.1|/3.2432e-100/PREDICTED: ADP-ribosylation factor 2-like isoform 1 [Solanum lycopersicum]
Morus025286	-1.62416	0.852795	gi|449450754|ref|XP_004143127.1|/8.60784e-96/PREDICTED: E3 ubiquitin-protein ligase RING1-like [Cucumis sativus]
Morus017596	-1.62666	0.862489	gi|259121377|gb|ACV92008.1|/3.60742e-93/WRKY transcription factor 6 [(Populus tomentosa x P. bolleana) x P. tomentosa]
Morus009269	-1.63086	0.876631	gi|462422902|gb|EMJ27165.1|/6.06936e-51/hypothetical protein PRUPE_ppa012594mg [Prunus persica]
Morus026387	-1.63538	0.836736	gi|462414399|gb|EMJ19136.1|/0/hypothetical protein PRUPE_ppa004978mg [Prunus persica]
Morus019188	-1.63945	0.818155	gi|462400146|gb|EMJ05814.1|/0/hypothetical protein PRUPE_ppa002441mg [Prunus persica]
Morus006882	-1.65409	0.872735	gi|470117086|ref|XP_004294695.1|/9.92744e-22/PREDICTED: uncharacterized protein LOC101309518 [Fragaria vesca subsp. vesca]
Morus023405	-1.65523	0.870892	gi|462406544|gb|EMJ12008.1|/8.50908e-76/hypothetical protein PRUPE_ppa017217mg [Prunus persica]
Morus004483	-1.66168	0.875392	gi|470107951|ref|XP_004290299.1|/0/PREDICTED: arginine decarboxylase-like [Fragaria vesca subsp. vesca]
Morus004484	-1.66369	0.871593	-
Morus012237	-1.66404	0.805737	gi|462397225|gb|EMJ03024.1|/7.56202e-54/hypothetical protein PRUPE_ppa012885mg [Prunus persica]
Morus010201	-1.67219	0.8424	gi|255588131|ref|XP_002534511.1|/5.71021e-73/Disease resistance protein RPS2, putative [Ricinus communis]
Morus021855	-1.68493	0.870317	gi|462395790|gb|EMJ01589.1|/8.09632e-94/hypothetical protein PRUPE_ppa008434mg [Prunus persica]
Morus003708	-1.69043	0.867989	gi|356535109|ref|XP_003536091.1|/4.54837e-58/PREDICTED: E3 ubiquitin-protein ligase ATL6-like [Glycine max]
Morus018527	-1.69193	0.848393	gi|209954731|dbj|BAG80556.1|/2.00008e-140/UDP-glucose:glucosyltransferase [Lycium barbarum]
Morus012050	-1.69253	0.873526	gi|255537749|ref|XP_002509941.1|/2.47891e-112/hypothetical protein RCOM_1691430 [Ricinus communis]
Morus024544	-1.70403	0.874937	-
Morus023447	-1.70468	0.815797	gi|224064350|ref|XP_002301432.1|/7.30043e-152/predicted protein [Populus trichocarpa]
Morus011284	-1.71097	0.81949	gi|462422436|gb|EMJ26699.1|/0/hypothetical protein PRUPE_ppa001181mg [Prunus persica]
Morus001137	-1.71474	0.83258	gi|462413698|gb|EMJ18747.1|/6.17445e-16/hypothetical protein PRUPE_ppa022671mg [Prunus persica]
Morus001387	-1.71705	0.840303	gi|462406356|gb|EMJ11820.1|/4.72024e-24/hypothetical protein PRUPE_ppa018517mg, partial [Prunus persica]
Morus022213	-1.73993	0.852475	gi|357453613|ref|XP_003597087.1|/0/Equilibrative nucleoside transporter [Medicago truncatula]
Morus008902	-1.77739	0.814841	gi|224088573|ref|XP_002308479.1|/2.17368e-21/predicted protein [Populus trichocarpa]
Morus016842	-1.78149	0.833065	gi|462407935|gb|EMJ13269.1|/3.73828e-40/hypothetical protein PRUPE_ppa011626mg [Prunus persica]
Morus010760	-1.78693	0.839706	gi|225465722|ref|XP_002263158.1|/6.72075e-161/PREDICTED: UDP-glycosyltransferase 85A2 isoform 1 [Vitis vinifera]
Morus024118	-1.78803	0.875862	gi|224056681|ref|XP_002298970.1|/1.17176e-06/predicted protein [Populus trichocarpa]
Morus015527	-1.79116	0.87981	gi|224086890|ref|XP_002307997.1|/5.73033e-06/predicted protein [Populus trichocarpa]
Morus016450	-1.79467	0.829766	gi|255571792|ref|XP_002526839.1|/0/protein with unknown function [Ricinus communis]
Morus022972	-1.80023	0.869235	gi|470122214|ref|XP_004297140.1|/2.61407e-134/PREDICTED: AP2/ERF and B3 domain-containing transcription repressor TEM1-like [Fragaria vesca subsp. vesca]
Morus016075	-1.80039	0.853057	gi|359494352|ref|XP_003634762.1|/7.63073e-06/PREDICTED: uncharacterized protein LOC100853541 [Vitis vinifera]
Morus000576	-1.81267	0.857713	gi|255576538|ref|XP_002529160.1|/7.39856e-114/tubulin-specific chaperone B, putative [Ricinus communis]
Morus006665	-1.81711	0.848415	gi|255542702|ref|XP_002512414.1|/3.91912e-47/conserved hypothetical protein [Ricinus communis]
Morus003358	-1.81866	0.876257	gi|462394595|gb|EMJ00394.1|/5.95191e-130/hypothetical protein PRUPE_ppa021570mg [Prunus persica]
Morus023673	-1.82164	0.846131	gi|462399955|gb|EMJ05623.1|/7.8089e-135/hypothetical protein PRUPE_ppb006523mg [Prunus persica]
Morus024780	-1.8232	0.879877	gi|297839535|ref|XP_002887649.1|/9.17133e-36/hypothetical protein ARALYDRAFT_476818 [Arabidopsis lyrata subsp. lyrata]
Morus005253	-1.85961	0.821446	-
Morus007345	-1.86938	0.864855	gi|359477491|ref|XP_003631984.1|/5.28655e-31/PREDICTED: uncharacterized protein LOC100854649 [Vitis vinifera]
Morus020522	-1.88889	0.888071	gi|470137765|ref|XP_004304633.1|/3.13472e-101/PREDICTED: ADP-ribosylation factor 1-like isoform 1 [Fragaria vesca subsp. vesca]
Morus022314	-1.90061	0.884086	gi|449442633|ref|XP_004139085.1|/1.74376e-164/PREDICTED: dnaJ protein homolog [Cucumis sativus]
Morus014554	-1.90101	0.840393	gi|95925785|gb|ABF57559.1|/1.71814e-25/OleI [Camellia oleifera]
Morus014358	-1.90649	0.849199	gi|289466357|gb|ADC94864.1|/5.29228e-102/NAC transcription factor [Vitis pseudoreticulata]
Morus017949	-1.91716	0.857377	gi|356558009|ref|XP_003547302.1|/1.00845e-13/PREDICTED: uncharacterized protein LOC100776617 [Glycine max]
Morus022836	-1.91914	0.874907	gi|462404863|gb|EMJ10327.1|/0/hypothetical protein PRUPE_ppa005546mg [Prunus persica]
Morus004679	-1.92736	0.879116	gi|359482285|ref|XP_003632749.1|/2.52252e-09/PREDICTED: uncharacterized protein LOC100267578 [Vitis vinifera]
Morus017946	-1.93626	0.825296	gi|356532867|ref|XP_003534991.1|/2.85923e-83/PREDICTED: uncharacterized protein At4g26485-like [Glycine max]
Morus020739	-1.94557	0.850251	gi|470103860|ref|XP_004288345.1|/3.01495e-134/PREDICTED: U-box domain-containing protein 27-like [Fragaria vesca subsp. vesca]
Morus012596	-1.9577	0.843818	gi|462407350|gb|EMJ12684.1|/1.34931e-114/hypothetical protein PRUPE_ppa007651mg [Prunus persica]
Morus000569	-1.9583	0.862519	gi|449434522|ref|XP_004135045.1|/3.13879e-28/PREDICTED: apoptosis-inducing factor homolog A-like isoform 2 [Cucumis sativus]
Morus022625	-1.97813	0.852281	gi|462398801|gb|EMJ04469.1|/0/hypothetical protein PRUPE_ppa019811mg, partial [Prunus persica]
Morus024420	-1.98725	0.883795	gi|359481353|ref|XP_003632609.1|/2.14106e-42/PREDICTED: uncharacterized protein LOC100854914 [Vitis vinifera]
Morus011259	-1.98996	0.881459	gi|470144177|ref|XP_004307738.1|/2.57163e-51/PREDICTED: probable WRKY transcription factor 70-like [Fragaria vesca subsp. vesca]
Morus016278	-1.99833	0.831669	-
Morus000942	-2.01617	0.802857	gi|470144363|ref|XP_004307827.1|/1.72733e-79/PREDICTED: protein ODORANT1-like [Fragaria vesca subsp. vesca]
Morus024257	-2.03094	0.859646	gi|359474193|ref|XP_003631414.1|/0/PREDICTED: BTB/POZ domain-containing protein At5g41330-like [Vitis vinifera]
Morus011901	-2.03786	0.874892	gi|470116349|ref|XP_004294345.1|/5.10411e-49/PREDICTED: protein NDR1-like [Fragaria vesca subsp. vesca]
Morus023406	-2.04219	0.804939	gi|357517641|ref|XP_003629109.1|/8.59181e-65/Ankyrin repeat protein [Medicago truncatula]
Morus024394	-2.04625	0.810282	-
Morus016678	-2.05151	0.86431	gi|224115912|ref|XP_002332043.1|/4.90629e-133/predicted protein [Populus trichocarpa]
Morus013739	-2.06291	0.877265	gi|296085015|emb|CBI28430.3|/4.87321e-97/unnamed protein product [Vitis vinifera]
Morus007682	-2.06719	0.896063	gi|462416676|gb|EMJ21413.1|/0/hypothetical protein PRUPE_ppa002415mg [Prunus persica]
Morus016252	-2.06725	0.82446	gi|462409972|gb|EMJ15306.1|/0/hypothetical protein PRUPE_ppa017049mg [Prunus persica]
Morus006989	-2.08452	0.861004	gi|224119846|ref|XP_002318177.1|/1.46071e-12/predicted protein [Populus trichocarpa]
Morus010314	-2.08733	0.893608	gi|224095543|ref|XP_002310408.1|/7.8539e-35/AP2/ERF domain-containing transcription factor [Populus trichocarpa]
Morus009682	-2.09729	0.896705	gi|462411424|gb|EMJ16473.1|/0/hypothetical protein PRUPE_ppa004722mg [Prunus persica]
Morus013217	-2.10428	0.885496	gi|224141957|ref|XP_002324327.1|/1.61464e-65/predicted protein [Populus trichocarpa]
Morus014007	-2.10937	0.86834	gi|462400669|gb|EMJ06226.1|/1.49674e-144/hypothetical protein PRUPE_ppa004009mg [Prunus persica]
Morus010367	-2.11434	0.850855	gi|224128768|ref|XP_002320417.1|/6.88876e-122/predicted protein [Populus trichocarpa]
Morus025550	-2.11861	0.800431	gi|462422655|gb|EMJ26918.1|/0/hypothetical protein PRUPE_ppa004304mg [Prunus persica]
Morus020421	-2.13193	0.887951	gi|225436851|ref|XP_002271734.1|/0/PREDICTED: LEC14B homolog [Vitis vinifera]
Morus022840	-2.18124	0.823834	gi|462405605|gb|EMJ11069.1|/0/hypothetical protein PRUPE_ppa003819mg [Prunus persica]
Morus001138	-2.2033	0.889779	gi|462413698|gb|EMJ18747.1|/3.8793e-18/hypothetical protein PRUPE_ppa022671mg [Prunus persica]
Morus025269	-2.21125	0.89016	gi|255586180|ref|XP_002533749.1|/9.90603e-180/transcription factor, putative [Ricinus communis]
Morus007595	-2.21669	0.865959	gi|356553088|ref|XP_003544890.1|/1.17661e-129/PREDICTED: probable protein phosphatase 2C 25-like [Glycine max]
Morus029651	-2.21882	0.8459	gi|255563438|ref|XP_002522721.1|/1.5999e-164/cytochrome P450, putative [Ricinus communis]
Morus001056	-2.24399	0.800125	gi|470104631|ref|XP_004288701.1|/0/PREDICTED: receptor-like serine/threonine-protein kinase SD1-6-like [Fragaria vesca subsp. vesca]
Morus029646	-2.25018	0.823296	gi|462410612|gb|EMJ15946.1|/5.25932e-178/hypothetical protein PRUPE_ppa025066mg [Prunus persica]
Morus015585	-2.26355	0.827028	gi|470133615|ref|XP_004302661.1|/2.38794e-152/PREDICTED: lactosylceramide 4-alpha-galactosyltransferase-like [Fragaria vesca subsp. vesca]
Morus014828	-2.28007	0.861788	gi|470118252|ref|XP_004295245.1|/2.63979e-167/PREDICTED: uncharacterized protein LOC101314835 [Fragaria vesca subsp. vesca]
Morus011718	-2.28203	0.806297	gi|225433185|ref|XP_002281616.1|/3.76152e-53/PREDICTED: dCTP pyrophosphatase 1 [Vitis vinifera]
Morus025904	-2.2863	0.830848	gi|255574486|ref|XP_002528155.1|/5.46937e-151/UDP-glucosyltransferase, putative [Ricinus communis]
Morus017093	-2.28923	0.821371	gi|255539965|ref|XP_002511047.1|/8.64905e-156/caspase, putative [Ricinus communis]
Morus029767	-2.30107	0.854661	gi|87132969|gb|ABD24222.1|/8.02491e-140/chalcone synthase [Populus alba]
Morus014679	-2.30215	0.875123	gi|255552543|ref|XP_002517315.1|/1.15004e-111/2,4-dienoyl-CoA reductase, putative [Ricinus communis]
Morus010477	-2.32437	0.894376	gi|462411446|gb|EMJ16495.1|/0/hypothetical protein PRUPE_ppa005005mg [Prunus persica]
Morus008323	-2.33002	0.879078	gi|462401879|gb|EMJ07436.1|/3.68348e-49/hypothetical protein PRUPE_ppa015480mg [Prunus persica]
Morus010479	-2.34056	0.86284	gi|255552796|ref|XP_002517441.1|/0/ATP binding protein, putative [Ricinus communis]
Morus025400	-2.35259	0.882123	gi|255582378|ref|XP_002531978.1|/2.79133e-111/tonoplast intrinsic protein, putative [Ricinus communis]
Morus000188	-2.35837	0.901384	gi|462395214|gb|EMJ01013.1|/8.54739e-157/hypothetical protein PRUPE_ppa005187mg [Prunus persica]
Morus023069	-2.3693	0.809767	gi|462409867|gb|EMJ15201.1|/7.51439e-106/hypothetical protein PRUPE_ppa014637mg, partial [Prunus persica]
Morus022797	-2.37509	0.871168	gi|255555923|ref|XP_002518997.1|/4.33001e-09/conserved hypothetical protein [Ricinus communis]
Morus005255	-2.38925	0.902219	gi|171452000|dbj|BAG15864.1|/3.42604e-45/zinc-finger protein [Bruguiera gymnorhiza]
Morus016890	-2.4003	0.809841	gi|462400403|gb|EMJ06071.1|/0/hypothetical protein PRUPE_ppa002734mg [Prunus persica]
Morus000587	-2.40827	0.893376	gi|462417019|gb|EMJ21756.1|/0/hypothetical protein PRUPE_ppa003241mg [Prunus persica]
Morus015048	-2.41808	0.850534	gi|224116328|ref|XP_002331955.1|/6.45308e-30/glutaredoxin C9 [Populus trichocarpa]
Morus023068	-2.42183	0.879481	gi|255584617|ref|XP_002533032.1|/1.82153e-132/multidrug resistance-associated protein 2, 6 (mrp2, 6), abc-transoprter, putative [Ricinus communis]
Morus004890	-2.42593	0.877026	gi|302398753|gb|ADL36671.1|/9.20919e-34/COL domain class transcription factor [Malus x domestica]
Morus017399	-2.46245	0.826043	gi|462406503|gb|EMJ11967.1|/0/hypothetical protein PRUPE_ppa020149mg [Prunus persica]
Morus023956	-2.47431	0.846639	gi|462416529|gb|EMJ21266.1|/2.68616e-58/hypothetical protein PRUPE_ppa025335mg [Prunus persica]
Morus016224	-2.47493	0.858273	gi|470148545|ref|XP_004309817.1|/0/PREDICTED: ABC transporter C family member 3-like [Fragaria vesca subsp. vesca]
Morus016644	-2.47827	0.877683	gi|359495270|ref|XP_002276075.2|/2.45524e-47/PREDICTED: TMV resistance protein N-like [Vitis vinifera]
Morus008182	-2.48369	0.867273	gi|297733628|emb|CBI14875.3|/2.80138e-40/unnamed protein product [Vitis vinifera]
Morus030144	-2.49357	0.840572	gi|359490247|ref|XP_002268038.2|/3.8759e-53/PREDICTED: probable receptor-like protein kinase At1g67000-like [Vitis vinifera]
Morus005230	-2.49953	0.860482	gi|462397996|gb|EMJ03664.1|/3.52075e-107/hypothetical protein PRUPE_ppa010137mg [Prunus persica]
Morus018829	-2.50488	0.900913	gi|462398044|gb|EMJ03712.1|/5.40028e-52/hypothetical protein PRUPE_ppa010862mg [Prunus persica]
Morus022610	-2.52467	0.898361	gi|225441106|ref|XP_002264566.1|/1.27311e-159/PREDICTED: caffeic acid 3-O-methyltransferase [Vitis vinifera]
Morus027181	-2.54525	0.862243	gi|356539820|ref|XP_003538391.1|/3.97857e-93/PREDICTED: transcription factor MYB32-like [Glycine max]
Morus012864	-2.55168	0.877825	gi|356555652|ref|XP_003546144.1|/2.72461e-56/PREDICTED: 15.4 kDa class V heat shock protein-like [Glycine max]
Morus014829	-2.55944	0.87822	gi|470118252|ref|XP_004295245.1|/1.12738e-57/PREDICTED: uncharacterized protein LOC101314835 [Fragaria vesca subsp. vesca]
Morus004611	-2.57117	0.860392	gi|462413723|gb|EMJ18772.1|/3.87773e-120/hypothetical protein PRUPE_ppa020665mg [Prunus persica]
Morus026310	-2.57594	0.809177	gi|462412188|gb|EMJ17237.1|/0/hypothetical protein PRUPE_ppa017450mg [Prunus persica]
Morus010286	-2.58107	0.860273	-
Morus013583	-2.58772	0.905839	gi|470137048|ref|XP_004304290.1|/8.20419e-40/PREDICTED: probable calcium-binding protein CML45-like [Fragaria vesca subsp. vesca]
Morus020814	-2.61535	0.898428	gi|359484592|ref|XP_003633125.1|/5.70055e-09/PREDICTED: arabinogalactan peptide 16-like [Vitis vinifera]
Morus010858	-2.63903	0.859086	gi|462403673|gb|EMJ09230.1|/0/hypothetical protein PRUPE_ppa002946mg [Prunus persica]
Morus007971	-2.67365	0.86278	gi|225435532|ref|XP_002283024.1|/4.94467e-155/PREDICTED: UDP-glycosyltransferase 92A1-like [Vitis vinifera]
Morus019430	-2.67825	0.835856	gi|470139131|ref|XP_004305305.1|/2.66172e-133/PREDICTED: coatomer subunit beta'-1-like [Fragaria vesca subsp. vesca]
Morus007739	-2.68391	0.832684	gi|462422604|gb|EMJ26867.1|/0/hypothetical protein PRUPE_ppa001718mg [Prunus persica]
Morus016862	-2.68681	0.890794	gi|255573771|ref|XP_002527806.1|/0/clathrin assembly protein, putative [Ricinus communis]
Morus019975	-2.70727	0.832386	-
Morus007917	-2.71326	0.907383	gi|224081060|ref|XP_002306280.1|/7.77113e-98/NAC domain protein, IPR003441 [Populus trichocarpa]
Morus015830	-2.7328	0.829207	gi|462395243|gb|EMJ01042.1|/3.85807e-145/hypothetical protein PRUPE_ppa006149mg [Prunus persica]
Morus019803	-2.74141	0.826087	gi|147843319|emb|CAN82663.1|/2.41835e-09/hypothetical protein VITISV_004929 [Vitis vinifera]
Morus018973	-2.74338	0.900279	gi|356513785|ref|XP_003525590.1|/2.43776e-73/PREDICTED: high-affinity nitrate transporter 3.1-like [Glycine max]
Morus028261	-2.75681	0.82602	gi|462410612|gb|EMJ15946.1|/0/hypothetical protein PRUPE_ppa025066mg [Prunus persica]
Morus024016	-2.76613	0.865362	-
Morus013216	-2.77605	0.807498	gi|462419813|gb|EMJ24076.1|/1.30196e-49/hypothetical protein PRUPE_ppa009939mg [Prunus persica]
Morus018828	-2.82314	0.87172	gi|449493240|ref|XP_004159232.1|/4.44647e-22/PREDICTED: putative syntaxin-24-like [Cucumis sativus]
Morus018558	-2.84349	0.889921	gi|470111599|ref|XP_004292033.1|/9.94101e-30/PREDICTED: protein RADIALIS-like 6-like [Fragaria vesca subsp. vesca]
Morus012731	-2.89139	0.888444	gi|462419509|gb|EMJ23772.1|/3.50794e-139/hypothetical protein PRUPE_ppa008424mg [Prunus persica]
Morus012299	-2.94683	0.875526	gi|462417020|gb|EMJ21757.1|/0/hypothetical protein PRUPE_ppa003244mg [Prunus persica]
Morus025052	-2.94836	0.800998	gi|462395237|gb|EMJ01036.1|/3.00069e-127/hypothetical protein PRUPE_ppa005573mg [Prunus persica]
Morus005454	-3.03219	0.842945	gi|462422717|gb|EMJ26980.1|/7.65435e-131/hypothetical protein PRUPE_ppa004617mg [Prunus persica]
Morus019728	-3.0695	0.871675	gi|470138217|ref|XP_004304855.1|/4.67223e-105/PREDICTED: cyclic nucleotide-gated ion channel 1-like [Fragaria vesca subsp. vesca]
Morus028467	-3.08731	0.828968	gi|225464045|ref|XP_002265970.1|/2.26189e-06/PREDICTED: putative disease resistance protein RGA3 [Vitis vinifera]
Morus008530	-3.12556	0.882041	gi|255548822|ref|XP_002515467.1|/2.29808e-18/conserved hypothetical protein [Ricinus communis]
Morus003575	-3.13075	0.816341	gi|359482453|ref|XP_002271769.2|/3.04747e-106/PREDICTED: GDSL esterase/lipase 1-like [Vitis vinifera]
Morus024000	-3.13861	0.80864	gi|449456757|ref|XP_004146115.1|/9.34515e-36/PREDICTED: uncharacterized protein LOC101209463 [Cucumis sativus]
Morus028229	-3.15178	0.865303	gi|224096626|ref|XP_002310677.1|/5.44482e-98/predicted protein [Populus trichocarpa]
Morus018217	-3.16097	0.900801	gi|224061226|ref|XP_002300379.1|/1.96424e-106/predicted protein [Populus trichocarpa]
Morus007199	-3.16303	0.900234	gi|470121627|ref|XP_004296864.1|/3.17306e-59/PREDICTED: RING-H2 finger protein ATL2-like [Fragaria vesca subsp. vesca]
Morus007282	-3.17192	0.821878	gi|462401910|gb|EMJ07467.1|/1.03719e-58/hypothetical protein PRUPE_ppa016207mg [Prunus persica]
Morus002006	-3.17343	0.835774	gi|462411526|gb|EMJ16575.1|/1.00969e-138/hypothetical protein PRUPE_ppa005711mg [Prunus persica]
Morus008239	-3.21473	0.8911	gi|225440690|ref|XP_002280296.1|/3.56384e-55/PREDICTED: GDSL esterase/lipase CPRD49 [Vitis vinifera]
Morus020312	-3.30064	0.909324	gi|462397525|gb|EMJ03193.1|/9.75148e-17/hypothetical protein PRUPE_ppa022378mg [Prunus persica]
Morus010533	-3.30432	0.846542	gi|225462114|ref|XP_002262673.1|/1.01209e-40/PREDICTED: glutaredoxin-C9-like [Vitis vinifera]
Morus029043	-3.31809	0.872765	gi|449432954|ref|XP_004134263.1|/1.06405e-15/PREDICTED: uncharacterized protein LOC101217008 [Cucumis sativus]
Morus016918	-3.39159	0.859922	gi|225439452|ref|XP_002267438.1|/2.14071e-164/PREDICTED: E3 ubiquitin-protein ligase PUB23-like [Vitis vinifera]
Morus000159	-3.42447	0.890951	gi|224104250|ref|XP_002313372.1|/3.45021e-69/f-box family protein [Populus trichocarpa]
Morus009580	-3.45852	0.858542	gi|462413412|gb|EMJ18461.1|/1.11045e-64/hypothetical protein PRUPE_ppa010252mg [Prunus persica]
Morus024017	-3.4699	0.915167	gi|292668959|gb|ADE41134.1|/3.5854e-71/AP2 domain class transcription factor [Malus x domestica]
Morus001523	-3.47985	0.859221	gi|462413482|gb|EMJ18531.1|/3.88255e-28/hypothetical protein PRUPE_ppa020396mg [Prunus persica]
Morus027193	-3.50544	0.858161	gi|462413063|gb|EMJ18112.1|/0/hypothetical protein PRUPE_ppa019046mg [Prunus persica]
Morus029042	-3.52364	0.872384	-
Morus009377	-3.54459	0.90313	-
Morus014300	-3.553	0.874772	gi|462420268|gb|EMJ24531.1|/1.05372e-164/hypothetical protein PRUPE_ppa007377mg [Prunus persica]
Morus006310	-3.63745	0.87481	gi|462409475|gb|EMJ14809.1|/0/hypothetical protein PRUPE_ppa002309mg [Prunus persica]
Morus016319	-3.65428	0.922458	gi|462401326|gb|EMJ06883.1|/5.91488e-132/hypothetical protein PRUPE_ppa009650mg [Prunus persica]
Morus000238	-3.6664	0.926114	gi|462405049|gb|EMJ10513.1|/7.14689e-46/hypothetical protein PRUPE_ppa007892mg [Prunus persica]
Morus006785	-3.75137	0.929442	gi|225458715|ref|XP_002285006.1|/1.10096e-167/PREDICTED: probable isoaspartyl peptidase/L-asparaginase 2 [Vitis vinifera]
Morus018592	-3.78316	0.901152	gi|462420177|gb|EMJ24440.1|/3.64812e-78/hypothetical protein PRUPE_ppa004414mg [Prunus persica]
Morus010507	-3.78698	0.842557	gi|462411004|gb|EMJ16053.1|/4.32584e-137/hypothetical protein PRUPE_ppa007162mg [Prunus persica]
Morus024119	-3.79432	0.913383	gi|224117780|ref|XP_002317666.1|/2.12869e-08/predicted protein [Populus trichocarpa]
Morus029766	-3.79505	0.847557	gi|87132969|gb|ABD24222.1|/1.57954e-139/chalcone synthase [Populus alba]
Morus012732	-3.83447	0.907548	gi|470127394|ref|XP_004299654.1|/3.5344e-131/PREDICTED: uncharacterized protein LOC101297541 [Fragaria vesca subsp. vesca]
Morus013714	-3.86432	0.827863	gi|462409888|gb|EMJ15222.1|/1.7746e-166/hypothetical protein PRUPE_ppa016527mg [Prunus persica]
Morus028228	-3.91704	0.856251	gi|359485959|ref|XP_002267672.2|/1.0039e-90/PREDICTED: probable LRR receptor-like serine/threonine-protein kinase At1g56130-like [Vitis vinifera]
Morus028282	-3.92256	0.911555	gi|356569977|ref|XP_003553169.1|/6.83043e-54/PREDICTED: TMV resistance protein N-like [Glycine max]
Morus026644	-3.96994	0.817162	gi|460385348|ref|XP_004238366.1|/5.65644e-50/PREDICTED: thaumatin-like protein 1-like [Solanum lycopersicum]
Morus027206	-4.01018	0.871481	gi|462412620|gb|EMJ17669.1|/7.36683e-69/hypothetical protein PRUPE_ppa025942mg [Prunus persica]
Morus021517	-4.01463	0.917861	gi|255545600|ref|XP_002513860.1|/1.33332e-10/conserved hypothetical protein [Ricinus communis]
Morus029300	-4.01529	0.855086	gi|22034567|gb|AAL09163.1|/2.77387e-106/galactose-binding lectin [Morus nigra]
Morus014533	-4.02296	0.882041	gi|462407662|gb|EMJ12996.1|/1.13522e-97/hypothetical protein PRUPE_ppa009777mg [Prunus persica]
Morus018954	-4.05278	0.839348	gi|462405920|gb|EMJ11384.1|/3.48494e-162/hypothetical protein PRUPE_ppa020002mg [Prunus persica]
Morus024773	-4.07493	0.92436	gi|462405391|gb|EMJ10855.1|/6.05468e-37/hypothetical protein PRUPE_ppa012065mg [Prunus persica]
Morus005453	-4.16704	0.904063	gi|462422717|gb|EMJ26980.1|/6.3125e-164/hypothetical protein PRUPE_ppa004617mg [Prunus persica]
Morus014346	-4.1943	0.902384	gi|462394457|gb|EMJ00256.1|/8.89736e-166/hypothetical protein PRUPE_ppa018580mg, partial [Prunus persica]
Morus029849	-4.22776	0.857027	gi|224149094|ref|XP_002336757.1|/7.70352e-76/predicted protein [Populus trichocarpa]
Morus006276	-4.25364	0.805028	gi|359480122|ref|XP_002265617.2|/0/PREDICTED: disease resistance protein RPM1-like [Vitis vinifera]
Morus018591	-4.3323	0.899257	gi|224117148|ref|XP_002317491.1|/6.33631e-73/cytochrome P450 [Populus trichocarpa]
Morus001080	-4.34045	0.889817	gi|462421848|gb|EMJ26111.1|/0/hypothetical protein PRUPE_ppa021909mg [Prunus persica]
Morus012058	-4.3668	0.845796	gi|297742314|emb|CBI34463.3|/7.87946e-158/unnamed protein product [Vitis vinifera]
Morus009760	-4.37322	0.922114	gi|255548483|ref|XP_002515298.1|/5.79415e-25/conserved hypothetical protein [Ricinus communis]
Morus023955	-4.413	0.841788	gi|462416529|gb|EMJ21266.1|/2.63587e-72/hypothetical protein PRUPE_ppa025335mg [Prunus persica]
Morus027157	-4.48148	0.895608	gi|356506370|ref|XP_003521957.1|/9.2127e-168/PREDICTED: probable LRR receptor-like serine/threonine-protein kinase At4g08850-like [Glycine max]
Morus018102	-4.54341	0.935972	gi|225456209|ref|XP_002282887.1|/0/PREDICTED: wall-associated receptor kinase 2-like isoform 3 [Vitis vinifera]
Morus021516	-4.58594	0.848154	gi|462423230|gb|EMJ27493.1|/0/hypothetical protein PRUPE_ppa020416mg [Prunus persica]
Morus016212	-4.59751	0.807439	gi|470119533|ref|XP_004295868.1|/5.46039e-18/PREDICTED: cytochrome P450 71D11-like [Fragaria vesca subsp. vesca]
Morus011905	-4.78944	0.918129	gi|470148545|ref|XP_004309817.1|/0/PREDICTED: ABC transporter C family member 3-like [Fragaria vesca subsp. vesca]
Morus014311	-4.89661	0.889265	gi|147855295|emb|CAN83887.1|/2.55238e-44/hypothetical protein VITISV_001638 [Vitis vinifera]
Morus004840	-5.02263	0.890884	gi|224079043|ref|XP_002305727.1|/1.39677e-15/predicted protein [Populus trichocarpa]
Morus027156	-5.03975	0.821916	gi|462412670|gb|EMJ17719.1|/0/hypothetical protein PRUPE_ppa024280mg [Prunus persica]
Morus029008	-5.05624	0.897451	gi|88193285|gb|AAV34889.2|/4.92073e-104/osmotin-like [Theobroma cacao]
Morus024526	-5.07696	0.914891	gi|470132418|ref|XP_004302079.1|/3.72756e-52/PREDICTED: ethylene-responsive transcription factor 1B-like [Fragaria vesca subsp. vesca]
Morus010313	-5.09734	0.886332	gi|470134542|ref|XP_004303107.1|/3.87034e-108/PREDICTED: S-alkyl-thiohydroximate lyase SUR1-like [Fragaria vesca subsp. vesca]
Morus024636	-5.14981	0.946158	gi|380706600|gb|AFD97530.1|/2.69713e-44/BAP1 [Vitis vinifera]
Morus005434	-5.20379	0.897436	gi|462420353|gb|EMJ24616.1|/2.19072e-68/hypothetical protein PRUPE_ppa011306mg [Prunus persica]
Morus022654	-5.31258	0.928114	gi|462402495|gb|EMJ08052.1|/4.3003e-17/hypothetical protein PRUPE_ppa027135mg [Prunus persica]
Morus029509	-5.45882	0.821065	gi|462403541|gb|EMJ09098.1|/9.44202e-63/hypothetical protein PRUPE_ppa020926mg [Prunus persica]
Morus010312	-5.53751	0.917525	-
Morus012424	-5.58524	0.925875	gi|470139641|ref|XP_004305555.1|/7.06768e-64/PREDICTED: uncharacterized protein LOC101291744 [Fragaria vesca subsp. vesca]
Morus027396	-5.58778	0.912831	gi|470105229|ref|XP_004288989.1|/5.56125e-57/PREDICTED: flavonoid 3'-monooxygenase-like [Fragaria vesca subsp. vesca]
Morus015728	-5.92053	0.880078	gi|402483605|gb|AFQ59977.1|/8.69074e-81/CRT/DRE binding factor 1 [Morus alba var. multicaulis]
Morus027395	-6.3812	0.925935	gi|462399253|gb|EMJ04921.1|/9.24062e-133/hypothetical protein PRUPE_ppa019048mg [Prunus persica]
Morus012127	-6.86602	0.988142	gi|313758569|gb|ADR78836.1|/0/polyphenol oxidase [Ziziphus jujuba]
Morus018302	-6.8731	0.942218	gi|313755426|gb|ADR74204.1|/0/(E)-beta-ocimene synthase [Vitis vinifera]
Morus020224	-7.44355	0.848437	gi|460388877|ref|XP_004240090.1|/3.29818e-117/PREDICTED: acidic endochitinase-like [Solanum lycopersicum]
Morus003573	-7.52471	0.88325	gi|225442009|ref|XP_002271802.1|/4.52555e-110/PREDICTED: GDSL esterase/lipase 1 [Vitis vinifera]
Morus009587	-7.61723	0.972098	gi|470135783|ref|XP_004303688.1|/2.77929e-32/PREDICTED: auxin-binding protein ABP19a-like [Fragaria vesca subsp. vesca]
Morus013457	-8.22639	0.956725	gi|255560679|ref|XP_002521353.1|/8.439e-96/protein binding protein, putative [Ricinus communis]
Morus016203	-8.44631	0.982836	gi|22034569|gb|AAL10685.1|/1.34587e-19/mannose-binding lectin [Morus nigra]
Morus003506	-9.11416	0.825968	gi|470128744|ref|XP_004300295.1|/1.77307e-23/PREDICTED: uncharacterized protein LOC101301109 [Fragaria vesca subsp. vesca]
Morus007433	-9.19783	0.835072	-
Morus017189	-9.52695	0.866608	-
Morus012177	-10.3453	0.924928	-
Morus016201	-10.8536	0.99956	gi|50513963|pdb|1VBO|A/4.69495e-16/Chain A, Crystal Structure Of Artocarpin-Mannotriose Complex
Morus002374	-11.0128	0.954143	-
Morus022457	-11.7185	0.972829	gi|470123640|ref|XP_004297830.1|/2.22663e-134/PREDICTED: serine/threonine-protein kinase Aurora-3-like [Fragaria vesca subsp. vesca]
Morus016200	-11.7606	0.998299	gi|50513963|pdb|1VBO|A/1.09829e-19/Chain A, Crystal Structure Of Artocarpin-Mannotriose Complex
Morus024387	-12.4679	0.984851	-
